# Supplementary material for: Cell culture NAIL-MS allows insight into human tRNA and rRNA modification dynamics in vivo
Source: Nat Commun. 2021 Jan 15;12:389. doi: 10.1038/s41467-020-20576-4 (PMC7810713; doi:10.1038/s41467-020-20576-4)
Supplement: Supplementary file 3 — Source Data [file 41467_2020_20576_MOESM3_ESM.zip]

Archive with 11 entries (11 files):
- Figure1 - Phe Quant.xlsx
- Figure3b+c - Validation.xlsx
- Figure3e+5 - fwd rvs tRNA in detail.xlsx
- Figure4 - 0,6,24,48 Phe.xlsx
- Figure4 - tRNAPhe maturation.xlsx
- Figure5 - 18S rRNA.xlsx
- Figure6 - MMS Disc Phe.xlsx
- FigureS1 - NorthernBlots.xlsx
- FigureS12 - appearance of new nucleosides.xlsx
- FigureS20 - LD50 MMS.xlsx
- Overview of raw data for SI.docx
