# Supplementary material for: Cell culture NAIL-MS allows insight into human tRNA and rRNA modification dynamics in vivo
Source: Nat Commun. 2021 Jan 15;12:389. doi: 10.1038/s41467-020-20576-4 (PMC7810713; doi:10.1038/s41467-020-20576-4)
Supplement: Supplementary file 3 — Source Data [file 41467_2020_20576_MOESM3_ESM.zip › Figure1 - Phe Quant.xlsx]

## Sheet: CUGA
	17			11			12.4			12				52.4
	C	unlabeled		U	unlabeled		G	unlabeled		A	unlabeled			MITTELWERT	unlabeled		STABWN	unlabeled
	E1-9i_80a	0.0565701		E1-9i_80a	0.056499		E1-9i_80a	0.155915		E1-9i_80a	0.124389			80	0.0565346		80	3.55588e-05
	E1-9i_80b	0.0790246		E1-9i_80b	0.0817215		E1-9i_80b	0.213295		E1-9i_80b	0.171202			80	0.080373		80	0.00134843
	E1-9i_80c	0.0974672		E1-9i_80c	0.100895		E1-9i_80c	0.270404		E1-9i_80c	0.206037			80	0.0991811		80	0.00171391
	E1-9i_100	0.110112		E1-9i_100	0.11619		E1-9i_100	0.301174		E1-9i_100	0.222336			100	0.113151		100	0.00303897
				Average	Deviation
			Y	4.43599	0.0272666
			D	3.754	0.172188
			m2G	2.63341	0.0454283
			m1A	1.46403	0.0146667
			m5C	1.23595	0.0136973
			m22G	1.04241	0.00520648
			Gm	0.989865	0.00769121
			Cm	0.908948	0.00587085
			m7G	0.720374	0.0113725
			m5U	0.478764	0.0107986
			m6A	0.312797	0.00269303
			m1G	0.27799	0.00910261
			I	0.0626924	0.00337668
			m1I	0.0256212	0.00412223
			t6A	0.0164919	0.00443438		maybe also Background peak
			i6A	0.00628895	0.00417418		Background peak
			m3C	<LLOQ
			acp3U	n.d.
			Am	n.d.
			m3U	n.d.
			mcm5s2U	n.d.
			mcm5U	n.d.
			ncm5U	n.d.
			m1Y	n.d.
			Um	n.d.

## Sheet: C
	# per tRNA:	17	unlabeled
			Compound	Transition	RT	Area	calc. Conc.	SILIS			injected tRNA [pmol]
		E1-9i_80a	C	244.1 -> 112.0	1.98	206252	0.961692	2588897		E1-9i_80a	0.0565701
		E1-9i_80b	C	244.1 -> 112.0	1.98	285693	1.34342	2567095		E1-9i_80b	0.0790246
		E1-9i_80c	C	244.1 -> 112.0	1.98	353793	1.65694	2577484		E1-9i_80c	0.0974672
		E1-9i_100	C	244.1 -> 112.0	1.99	474703	1.87191	3061196		E1-9i_100	0.110112
										0	0
										0	0

## Sheet: U
	# per tRNA:	11	unlabeled
			Compound	Transition	RT	Area	calc. Conc.	SILIS			injected tRNA [pmol]
		E1-9i_80a	U	245.1 -> 113.0	2.88	27409	0.621489	365949		E1-9i_80a	0.056499
		E1-9i_80b	U	245.1 -> 113.0	2.88	37603	0.898936	347104		E1-9i_80b	0.0817215
		E1-9i_80c	U	245.1 -> 113.0	2.88	45476	1.10984	340006		E1-9i_80c	0.100895
		E1-9i_100	U	245.1 -> 113.0	2.9	60265	1.27809	391258		E1-9i_100	0.11619

## Sheet: G
	# per tRNA:	12.4	unlabeled
			Compound	Transition	RT	Area	calc. Conc.	SILIS			injected tRNA [pmol]
		E1-9i_80a	G	284.1 -> 152.0	4.2	70117	1.93335	772653		E1-9i_80a	0.155915
		E1-9i_80b	G	284.1 -> 152.0	4.2	95831	2.64486	771915		E1-9i_80b	0.213295
		E1-9i_80c	G	284.1 -> 152.0	4.2	118740	3.353	754450		E1-9i_80c	0.270404
		E1-9i_100	G	284.1 -> 152.0	4.2	149556	3.73455	853167		E1-9i_100	0.301174
										0	0
										0	0

## Sheet: A
	# per tRNA:	12	unlabeled
			Compound	Transition	RT	Area	calc. Conc.	SILIS			injected tRNA [pmol]
		E1-9i_80a	A	268.1 -> 136.0	5.32	58088	1.49267	968979		E1-9i_80a	0.124389
		E1-9i_80b	A	268.1 -> 136.0	5.32	77418	2.05443	938299		E1-9i_80b	0.171202
		E1-9i_80c	A	268.1 -> 136.0	5.32	87572	2.47244	881918		E1-9i_80c	0.206037
		E1-9i_100	A	268.1 -> 136.0	5.32	95259	2.66803	889010		E1-9i_100	0.222336
										0	0
										0	0

## Sheet: Y
	# per tRNA:	12	unlabeled
			Compound	Transition	RT	Area	calc. Conc.	SILIS			injected tRNA [pmol]
		E1-9i_80a	Y	245.1 -> 209.0	1.72	10801	0.251414	58123		E1-9i_80a	4.44709
		E1-9i_80b	Y	245.1 -> 209.0	1.72	14976	0.353518	57317		E1-9i_80b	4.39847		4.43599	0.0272666
		E1-9i_80c	Y	245.1 -> 209.0	1.72	18606	0.442589	56878		E1-9i_80c	4.46243
		E1-9i_100	Y	245.1 -> 209.0	1.72	22454	0.479316	63380		E1-9i_100	4.23607		95.493

## Sheet: D
	# per tRNA:	12	unlabeled
			Compound	Transition	RT	Area	calc. Conc.	SILIS			injected tRNA [pmol]
		E1-9i_80a	D	247.1 -> 115.0	1.65	9357	0.224257	73543		E1-9i_80a	3.96672
		E1-9i_80b	D	247.1 -> 115.0	1.65	12665	0.301422	74059		E1-9i_80b	3.75029		3.754	0.172188
		E1-9i_80c	D	247.1 -> 115.0	1.64	14928	0.351597	74836		E1-9i_80c	3.545
		E1-9i_100	D	247.1 -> 115.0	1.64	20583	0.388149	93464		E1-9i_100	3.43036		91.3786

## Sheet: m2G
	# per tRNA:	12	unlabeled
			Compound	Transition	RT	Area	calc. Conc.	SILIS			injected tRNA [pmol]
		E1-9i_80a	m2G	298.1 -> 166.0	5.11	679132	0.152261	3140505		E1-9i_80a	2.69324
		E1-9i_80b	m2G	298.1 -> 166.0	5.11	963666	0.210879	3217555		E1-9i_80b	2.62375		2.63341	0.0454283
		E1-9i_80c	m2G	298.1 -> 166.0	5.11	1159941	0.256207	3187709		E1-9i_80c	2.58322
		E1-9i_100	m2G	298.1 -> 166.0	5.11	1529040	0.289203	3722623		E1-9i_100	2.5559		97.0568

## Sheet: m1A
	# per tRNA:	12	unlabeled
			Compound	Transition	RT	Area	calc. Conc.	SILIS			injected tRNA [pmol]
		E1-9i_80a	m1A	282.1 -> 150.0	2.65	2094012	0.083679	7084824		E1-9i_80a	1.48014
		E1-9i_80b	m1A	282.1 -> 150.0	2.66	2921267	0.117931	7013101		E1-9i_80b	1.4673		1.46403	0.0146667
		E1-9i_80c	m1A	282.1 -> 150.0	2.66	3346004	0.143283	6611479		E1-9i_80c	1.44466
		E1-9i_100	m1A	282.1 -> 150.0	2.68	3361867	0.158987	5986668		E1-9i_100	1.40508		95.9736

## Sheet: m5C
	# per tRNA:	12	unlabeled
			Compound	Transition	RT	Area	calc. Conc.	SILIS			injected tRNA [pmol]
		E1-9i_80a	m5C	258.1 -> 126.0	3.66	141452	0.069989	1007630		E1-9i_80a	1.23799
		E1-9i_80b	m5C	258.1 -> 126.0	3.66	203652	0.097914	1036968		E1-9i_80b	1.21824		1.23595	0.0136973
		E1-9i_80c	m5C	258.1 -> 126.0	3.66	252919	0.124136	1015800		E1-9i_80c	1.25161
		E1-9i_100	m5C	258.1 -> 126.0	3.66	326878	0.151697	1074316		E1-9i_100	1.34066		108.472

[truncated: 12 more sheets: m22G, Gm, Cm, m7G, m5U, m6A, m1G, I, m1I, i6A, t6A, m3C]
