# Supplementary material for: Cell culture NAIL-MS allows insight into human tRNA and rRNA modification dynamics in vivo
Source: Nat Commun. 2021 Jan 15;12:389. doi: 10.1038/s41467-020-20576-4 (PMC7810713; doi:10.1038/s41467-020-20576-4)
Supplement: Supplementary file 3 — Source Data [file 41467_2020_20576_MOESM3_ESM.zip › Figure3b+c - Validation.xlsx]

## Sheet: CUGA
	C	unlabeled	labeled		U	unlabeled	labeled		G	unlabeled	labeled		A	unlabeled	labeled			MITTELWERT	unlabeled	labeled		STABWN	unlabeled	labeled
	B2-5_2_u-a	3.24962	0		B2-5_2_u-a	0.898243	0		B2-5_2_u-a	3.30191	0		B2-5_2_u-a	4.58743	0			u-a	3.71299	0		u-a	0.618694	0
	B2-5_2_u-b	2.74263	0		B2-5_2_u-b	0.810821	0		B2-5_2_u-b	2.75826	0		B2-5_2_u-b	3.44641	0			u-b	2.98244	0		u-b	0.328142	0
	B2-5_2_u-c	3.30208	0		B2-5_2_u-c	0.937914	0		B2-5_2_u-c	3.37382	0		B2-5_2_u-c	4.48999	0			u-c	3.72196	0		u-c	0.543862	0
	B2-5_2_l-a	0.0273601	2.39568		B2-5_2_l-a	0.016203	0.653751		B2-5_2_l-a	0.0235477	2.30694		B2-5_2_l-a	0	3.19391			l-a	0.0169693	2.63218		l-a	0.0120996	0.398856
	B2-5_2_l-b	0.0339921	3.16172		B2-5_2_l-b	0.01713	0.833038		B2-5_2_l-b	0.0327313	3.21493		B2-5_2_l-b	0	4.40724			l-b	0.0222411	3.59463		l-b	0.0157353	0.575012
	B2-5_2_l-c	0.0351283	3.19931		B2-5_2_l-c	0.0182754	0.932476		B2-5_2_l-c	0.0336078	3.26758		B2-5_2_l-c	0	4.51979			l-c	0.022912	3.66223		l-c	0.0162131	0.60703
	B2-5_2_m-a	1.48558	1.61716		B2-5_2_m-a	0.39136	0.40534		B2-5_2_m-a	1.52122	1.55104		B2-5_2_m-a	2.0932	2.14022			m-a	1.7	1.76948		m-a	0.278417	0.263546
	B2-5_2_m-b	1.41079	1.37986		B2-5_2_m-b	0.409891	0.410228		B2-5_2_m-b	1.39567	1.42496		B2-5_2_m-b	1.87829	1.8925			m-b	1.56159	1.56578		m-b	0.224032	0.231764
	B2-5_2_m-c	1.26606	1.24166		B2-5_2_m-c	0.403528	0.403465		B2-5_2_m-c	1.25533	1.28935		B2-5_2_m-c	1.59298	1.61177			m-c	1.37146	1.38093		m-c	0.156704	0.164388
			comparative NAIL ratio (lab/unl)
		m6A	0.811192	0.00598265
		m5U	0.819259	0.00945395
		Gm	0.893769	0.00719582
		m22G	0.894093	0.0100923
		m2G	0.915299	0.0111305
		Am	0.918217	0.0148986
		Cm	0.918931	0.0141594
		m1A	0.922302	0.00625991
		i6A	0.940749	0.00586314
		Y	0.961049	0.0431906
		t6A	0.965977	0.0064817
		m7G	0.96939	0.00432773
		m1G	1.00552	0.0103507
		m3C	1.00854	0.01196
		m5C	1.0426	0.0130823			unl	lab	unl	lab
		I	1.04711	0.0120596		Y	2.42037	2.32433	0.0466577	0.0688564
		m1I	1.06304	0.00834168		D
		m3U	1.09638	0.270074		m1A	0.757958	0.69906	0.00269726	0.0044803
		mcm5s2U	1.15622	0.045192		m1G	0.65019	0.653938	0.0189531	0.024621
		Um	1.57904	0.0451948		m2G	1.00607	0.920998	0.0313524	0.0350461
		D	n.a.	n.a.		m7G	0.430136	0.416996	0.00619752	0.00781381
						m22G	0.395119	0.353344	0.00876502	0.0112581
						m5C	1.49328	1.55698	0.0313274	0.0413017
						m5U	0.360344	0.295148	0.00876298	0.00486042
						Cm	0.100249	0.0921494	0.00214552	0.00330765
						Gm	0.178648	0.159709	0.0069912	0.00724981
								Trend	0	0
									2.5	2.5

## Sheet: C
	# per tRNA:	16.2	unlabeled						labeled (Urd / A)							tRNA injected
			Compound	Transition	RT	Area	calc. Conc.	SILIS	Compound	Transition	RT	Area	calc. Conc.	SILIS		unlabeled	labeled
		B2-5_2_ctr-a	C	244.1 -> 112.0	2.01	15231580	65.4974	4210934	C lab	251.0 -> 114.0	1.7	0	0	4210934	B2-5_2_ctr-a	4.04305	0
		B2-5_2_ctr-b	C	244.1 -> 112.0	2	15809066	52.3633	5466848	C lab	251.0 -> 114.0	1.72	0	0	5466848	B2-5_2_ctr-b	3.2323	0
		B2-5_2_ctr-c	C	244.1 -> 112.0	2	11636659	33.1344	6359263	C lab	251.0 -> 114.0	2.03	0	0	6359263	B2-5_2_ctr-c	2.04533	0
		B2-5_2_u-a	C	244.1 -> 112.0	2.01	13708036	52.6439	4715034	C lab	251.0 -> 114.0	1.72	0	0	4715034	B2-5_2_u-a	3.24962	0
		B2-5_2_u-b	C	244.1 -> 112.0	2.01	14357682	44.4307	5851392	C lab	251.0 -> 114.0	1.73	0	0	5851392	B2-5_2_u-b	2.74263	0
		B2-5_2_u-c	C	244.1 -> 112.0	2.01	14435575	53.4938	4886395	C lab	251.0 -> 114.0	1.72	0	0	4886395	B2-5_2_u-c	3.30208	0
		B2-5_2_l-a	C	244.1 -> 112.0	2.01	114218	0.443234	4666173	C lab	251.0 -> 114.0	2.01	10001072	38.81	4666173	B2-5_2_l-a	0.0273601	2.39568
		B2-5_2_l-b	C	244.1 -> 112.0	2.01	148797	0.550672	4892809	C lab	251.0 -> 114.0	2.01	13840111	51.2199	4892809	B2-5_2_l-b	0.0339921	3.16172
		B2-5_2_l-c	C	244.1 -> 112.0	2.01	142366	0.569079	4529921	C lab	251.0 -> 114.0	2.02	12965954	51.8288	4529921	B2-5_2_l-c	0.0351283	3.19931
		B2-5_2_m-a	C	244.1 -> 112.0	2.01	5681312	24.0664	4274601	C lab	251.0 -> 114.0	2.01	6184534	26.1981	4274601	B2-5_2_m-a	1.48558	1.61716
		B2-5_2_m-b	C	244.1 -> 112.0	2.01	5990253	22.8548	4745982	C lab	251.0 -> 114.0	2.01	5858935	22.3537	4745982	B2-5_2_m-b	1.41079	1.37986
		B2-5_2_m-c	C	244.1 -> 112.0	2	6475377	20.5102	5716793	C lab	251.0 -> 114.0	2.01	6350562	20.1149	5716793	B2-5_2_m-c	1.26606	1.24166

## Sheet: U
	# per tRNA:	9.9	unlabeled						labeled (Urd / A)							tRNA injected
			Compound	Transition	RT	Area	calc. Conc.	SILIS	Compound	Transition	RT	Area	calc. Conc.	SILIS		unlabeled	labeled
		B2-5_2_ctr-a	U	245.1 -> 113.0	2.78	6853443	9.01278	9413716	U lab	252.0 -> 115.0	2.71	0	0	9413716	B2-5_2_ctr-a	0.910382	0
		B2-5_2_ctr-b	U	245.1 -> 113.0	2.78	6472715	7.60873	10531384	U lab	252.0 -> 115.0	2.82	0	0	10531384	B2-5_2_ctr-b	0.768558	0
		B2-5_2_ctr-c	U	245.1 -> 113.0	2.78	5694202	6.19688	11375513	U lab	252.0 -> 115.0	2.77	0	0	11375513	B2-5_2_ctr-c	0.625947	0
		B2-5_2_u-a	U	245.1 -> 113.0	2.77	6653823	8.89261	9263033	U lab	252.0 -> 115.0	2.84	0	0	9263033	B2-5_2_u-a	0.898243	0
		B2-5_2_u-b	U	245.1 -> 113.0	2.78	6865669	8.02713	10588481	U lab	252.0 -> 115.0	2.77	0	0	10588481	B2-5_2_u-b	0.810821	0
		B2-5_2_u-c	U	245.1 -> 113.0	2.79	7031065	9.28535	9374190	U lab	252.0 -> 115.0	2.75	0	0	9374190	B2-5_2_u-c	0.937914	0
		B2-5_2_l-a	U	245.1 -> 113.0	2.79	121027	0.16041	9340303	U lab	252.0 -> 115.0	2.79	4883118	6.47213	9340303	B2-5_2_l-a	0.016203	0.653751
		B2-5_2_l-b	U	245.1 -> 113.0	2.79	124368	0.169587	9078774	U lab	252.0 -> 115.0	2.78	6048062	8.24708	9078774	B2-5_2_l-b	0.01713	0.833038
		B2-5_2_l-c	U	245.1 -> 113.0	2.79	126473	0.180926	8653866	U lab	252.0 -> 115.0	2.79	6453157	9.23152	8653866	B2-5_2_l-c	0.0182754	0.932476
		B2-5_2_m-a	U	245.1 -> 113.0	2.79	2848177	3.87446	9100533	U lab	252.0 -> 115.0	2.78	2949924	4.01287	9100533	B2-5_2_m-a	0.39136	0.40534
		B2-5_2_m-b	U	245.1 -> 113.0	2.78	3114759	4.05792	9502369	U lab	252.0 -> 115.0	2.78	3117319	4.06126	9502369	B2-5_2_m-b	0.409891	0.410228
		B2-5_2_m-c	U	245.1 -> 113.0	2.78	3367100	3.99492	10434181	U lab	252.0 -> 115.0	2.78	3366577	3.99431	10434181	B2-5_2_m-c	0.403528	0.403465

## Sheet: G
	# per tRNA:	18	unlabeled						labeled (Urd / A)							tRNA injected
			Compound	Transition	RT	Area	calc. Conc.	SILIS	Compound	Transition	RT	Area	calc. Conc.	SILIS		unlabeled	labeled
		B2-5_2_ctr-a	G	284.1 -> 152.0	4.05	5239729	63.3102	2379605	G lab	288.0 -> 156.0	4.22	0	0	2379605	B2-5_2_ctr-a	3.51723	0
		B2-5_2_ctr-b	G	284.1 -> 152.0	4.05	4838180	57.1063	2435947	G lab	288.0 -> 156.0	4.12	0	0	2435947	B2-5_2_ctr-b	3.17257	0
		B2-5_2_ctr-c	G	284.1 -> 152.0	4.05	3574963	35.5851	2888504	G lab	288.0 -> 156.0	3.71	0	0	2888504	B2-5_2_ctr-c	1.97695	0
		B2-5_2_u-a	G	284.1 -> 152.0	4.05	4833559	59.4344	2338293	G lab	288.0 -> 156.0	4.22	0	0	2338293	B2-5_2_u-a	3.30191	0
		B2-5_2_u-b	G	284.1 -> 152.0	4.05	4335556	49.6487	2510768	G lab	288.0 -> 156.0	3.72	0	0	2510768	B2-5_2_u-b	2.75826	0
		B2-5_2_u-c	G	284.1 -> 152.0	4.05	4919018	60.7288	2328914	G lab	288.0 -> 156.0	4.12	0	0	2328914	B2-5_2_u-c	3.37382	0
		B2-5_2_l-a	G	284.1 -> 152.0	4.05	35715	0.423858	2422694	G lab	288.0 -> 156.0	4.05	3498946	41.5249	2422694	B2-5_2_l-a	0.0235477	2.30694
		B2-5_2_l-b	G	284.1 -> 152.0	4.06	45311	0.589164	2211261	G lab	288.0 -> 156.0	4.05	4450553	57.8687	2211261	B2-5_2_l-b	0.0327313	3.21493
		B2-5_2_l-c	G	284.1 -> 152.0	4.06	45981	0.60494	2185442	G lab	288.0 -> 156.0	4.05	4470619	58.8164	2185442	B2-5_2_l-c	0.0336078	3.26758
		B2-5_2_m-a	G	284.1 -> 152.0	4.05	2134185	27.382	2240972	G lab	288.0 -> 156.0	4.05	2176013	27.9187	2240972	B2-5_2_m-a	1.52122	1.55104
		B2-5_2_m-b	G	284.1 -> 152.0	4.05	2072082	25.1221	2371484	G lab	288.0 -> 156.0	4.05	2115568	25.6494	2371484	B2-5_2_m-b	1.39567	1.42496
		B2-5_2_m-c	G	284.1 -> 152.0	4.06	1996396	22.5959	2540309	G lab	288.0 -> 156.0	4.06	2050499	23.2083	2540309	B2-5_2_m-c	1.25533	1.28935

## Sheet: A
	# per tRNA:	12.6	unlabeled						labeled (Urd / A)							tRNA injected
			Compound	Transition	RT	Area	calc. Conc.	SILIS	Compound	Transition	RT	Area	calc. Conc.	SILIS		unlabeled	labeled
		B2-5_2_ctr-a	A	268.1 -> 136.0	5.19	9986101	66.2868	8547236	A lab	273.0 -> 141.0	5.01	0	0	8547236	B2-5_2_ctr-a	5.26086	0
		B2-5_2_ctr-b	A	268.1 -> 136.0	5.19	7846614	52.3658	8501424	A lab	273.0 -> 141.0	5.15	0	0	8501424	B2-5_2_ctr-b	4.15601	0
		B2-5_2_ctr-c	A	268.1 -> 136.0	5.18	5909682	31.3471	10696056	A lab	273.0 -> 141.0	5.07	0	0	10696056	B2-5_2_ctr-c	2.48787	0
		B2-5_2_u-a	A	268.1 -> 136.0	5.19	8368505	57.8017	8214187	A lab	273.0 -> 141.0	4.89	0	0	8214187	B2-5_2_u-a	4.58743	0
		B2-5_2_u-b	A	268.1 -> 136.0	5.19	6808437	43.4248	8895427	A lab	273.0 -> 141.0	4.94	0	0	8895427	B2-5_2_u-b	3.44641	0
		B2-5_2_u-c	A	268.1 -> 136.0	5.19	7914996	56.5738	7937655	A lab	273.0 -> 141.0	5	0	0	7937655	B2-5_2_u-c	4.48999	0
		B2-5_2_l-a	A	268.1 -> 136.0	5.08	0	0	8617204	A lab	273.0 -> 141.0	5.19	6112273	40.2433	8617204	B2-5_2_l-a	0	3.19391
		B2-5_2_l-b	A	268.1 -> 136.0	5.08	0	0	7969895	A lab	273.0 -> 141.0	5.19	7800687	55.5312	7969895	B2-5_2_l-b	0	4.40724
		B2-5_2_l-c	A	268.1 -> 136.0	5.08	0	0	7199540	A lab	273.0 -> 141.0	5.19	7226644	56.9494	7199540	B2-5_2_l-c	0	4.51979
		B2-5_2_m-a	A	268.1 -> 136.0	5.19	3576295	26.3744	7693220	A lab	273.0 -> 141.0	5.19	3656630	26.9668	7693220	B2-5_2_m-a	2.0932	2.14022
		B2-5_2_m-b	A	268.1 -> 136.0	5.19	3393173	23.6665	8134460	A lab	273.0 -> 141.0	5.19	3418841	23.8455	8134460	B2-5_2_m-b	1.87829	1.8925
		B2-5_2_m-c	A	268.1 -> 136.0	5.19	3065033	20.0716	8663831	A lab	273.0 -> 141.0	5.19	3101175	20.3083	8663831	B2-5_2_m-c	1.59298	1.61177

## Sheet: m1A
	# per tRNA:		unlabeled						labeled (Met)						labeled (Urd / A)						unlabeled (Urd / A / Met)									number of mods per tRNA						Mittelwert					STABWN
	correction	1	Compound	Transition	RT	Area	calc. Conc.	SILIS	Compound	Transition	RT	Area	calc. Conc.	SILIS	Compound	Transition	RT	Area	calc. Conc.	SILIS	Compound	Transition	RT	Area	calc. Conc.	SILIS				unlabeled	D3	labeled	labeled D3			unlabeled	D3	canon. labeled	labeled		unlabeled	D3	labeled	labeled D3
		B2-5_2_u-a	m1A	282.1 -> 150.0	3.07	126394265	2.60568	20795012	m1A D3	285.0 -> 153.0	2.72	143950	0.002968	20795012	m1A lab	287.0 -> 155.0	3.5	1306	2.7e-05	20795012	m1A lab D3	290.0 -> 158.0	4.09	0	0	20795012			B2-5_2_u-a	0.824686	0.000939359	0.0653597	0		unl	0.818371	0.000947704	0.0517959	0		0.0101564	6.66535e-05	0.010394	0
		B2-5_2_u-b	m1A	282.1 -> 150.0	3.09	113386307	2.17317	22367645	m1A D3	285.0 -> 153.0	2.74	141740	0.002717	22367645	m1A lab	287.0 -> 155.0	3.31	1031	2e-05	22367645	m1A lab D3	290.0 -> 158.0	3.49	0	0	22367645			B2-5_2_u-b	0.826386	0.00103319	0.0499199	0		lab	0	0.0341718	0.00495918	0.721092		0	0.000573309	6.32416e-05	0.010855
		B2-5_2_u-c	m1A	282.1 -> 150.0	3.08	130677534	2.6507	21134565	m1A D3	285.0 -> 153.0	2.75	141487	0.00287	21134565	m1A lab	287.0 -> 155.0	3.32	965	2e-05	21134565	m1A lab D3	290.0 -> 158.0	4.11	0	0	21134565			B2-5_2_u-c	0.804041	0.000870563	0.040108	0		mix	0.757958	0.00102476	0.00498449	0.69906		0.00269726	9.89521e-05	0.000299635	0.0044803
		B2-5_2_l-a	m1A	282.1 -> 150.0	3.02	0	0	20284440	m1A D3	285.0 -> 153.0	3.03	38262	0.000809	20284440	m1A lab	287.0 -> 155.0	3.05	505173	0.010677	20284440	m1A lab D3	290.0 -> 158.0	3.03	73702860	1.55766	20284440			B2-5_2_l-a	0	0.0349693	0.00504776	0.736416
		B2-5_2_l-b	m1A	282.1 -> 150.0	3.02	0	0	19011494	m1A D3	285.0 -> 153.0	3	43680	0.000985	19011494	m1A lab	287.0 -> 155.0	3.03	633225	0.014279	19011494	m1A lab D3	290.0 -> 158.0	3.01	91819281	2.07048	19011494			B2-5_2_l-b	0	0.0336464	0.0049256	0.714219
		B2-5_2_l-c	m1A	282.1 -> 150.0	3.06	0	0	20150443	m1A D3	285.0 -> 153.0	3.01	44986	0.000957	20150443	m1A lab	287.0 -> 155.0	3.04	731235	0.015557	20150443	m1A lab D3	290.0 -> 158.0	3.02	106257922	2.26063	20150443			B2-5_2_l-c	0	0.0338997	0.00490418	0.71264
		B2-5_2_m-a	m1A	282.1 -> 150.0	3.06	52872627	1.12597	20130671	m1A D3	285.0 -> 153.0	3.47	65602	0.001397	20130671	m1A lab	287.0 -> 155.0	3.05	320272	0.00682	20130671	m1A lab D3	290.0 -> 158.0	3.03	47070729	1.00241	20130671			B2-5_2_m-a	0.759291	0.000942062	0.00471881	0.693576
		B2-5_2_m-b	m1A	282.1 -> 150.0	3.09	55257043	1.06715	22198053	m1A D3	285.0 -> 153.0	3.46	70375	0.001359	22198053	m1A lab	287.0 -> 155.0	3.09	370828	0.007162	22198053	m1A lab D3	290.0 -> 158.0	3.06	48356641	0.933886	22198053			B2-5_2_m-b	0.760386	0.000968341	0.00540322	0.70455			mix ratio
		B2-5_2_m-c	m1A	282.1 -> 150.0	3.05	51184008	0.9584	22894976	m1A D3	285.0 -> 153.0	3.47	78974	0.001479	22894976	m1A lab	287.0 -> 155.0	3.05	310759	0.005819	22894976	m1A lab D3	290.0 -> 158.0	3.02	44964644	0.841945	22894976			B2-5_2_m-c	0.754196	0.00116387	0.00483143	0.699055			0.913451
																																				0.926569
																																				0.926887

## Sheet: m1G
	# per tRNA:		unlabeled						labeled (Met)						labeled (Urd / A)						unlabeled (Urd / A / Met)									number of mods per tRNA						Mittelwert					STABWN
	correction	1	Compound	Transition	RT	Area	calc. Conc.	SILIS	Compound	Transition	RT	Area	calc. Conc.	SILIS	Compound	Transition	RT	Area	calc. Conc.	SILIS	Compound	Transition	RT	Area	calc. Conc.	SILIS				unlabeled	D3	labeled	labeled D3			unlabeled	D3	canon. labeled	labeled		unlabeled	D3	labeled	labeled D3
		B2-5_2_u-a	m1G	298.1 -> 166.0	4.78	137114545	2.27074	41137678	m1G D3	301.0 -> 169.0	4.76	29888	0.000495	41137678	m1G lab	302.0 -> 170.0	4.8	3916	6.5e-05	41137678	m1G lab D3	305.0 -> 173.0	4.67	0	0	41137678			B2-5_2_u-a	0.611565	0.000133316	#DIV/0!	#DIV/0!		unl	0.624758	0.000121372	#DIV/0!	#DIV/0!		0.0100344	8.64947e-06	#DIV/0!	#DIV/0!
		B2-5_2_u-b	m1G	298.1 -> 166.0	4.79	139013619	1.89648	49938155	m1G D3	301.0 -> 169.0	4.78	25717	0.000351	49938155	m1G lab	302.0 -> 170.0	4.79	4992	6.8e-05	49938155	m1G lab D3	305.0 -> 173.0	4.67	0	0	49938155			B2-5_2_u-b	0.635882	0.000117689	#DIV/0!	#DIV/0!		lab	0.066276	0.910816	0.00525629	0.59186		0.00604922	0.0266629	0.000143228	0.0161814
		B2-5_2_u-c	m1G	298.1 -> 166.0	4.78	142873459	2.33302	41721067	m1G D3	301.0 -> 169.0	4.77	25769	0.000421	41721067	m1G lab	302.0 -> 170.0	4.98	54830	0.000895	41721067	m1G lab D3	305.0 -> 173.0	4.67	0	0	41721067			B2-5_2_u-c	0.626826	0.000113112	#DIV/0!	#DIV/0!		mix	0.65019	0.00602369	0.00523115	0.653938		0.0189531	0.000171804	0.000296933	0.024621
		B2-5_2_l-a	m1G	298.1 -> 166.0	4.78	83947	0.001269	45078525	m1G D3	301.0 -> 169.0	4.76	994794	0.015034	45078525	m1G lab	302.0 -> 170.0	4.78	917832	0.013871	45078525	m1G lab D3	305.0 -> 173.0	4.76	105026706	1.58728	45078525			B2-5_2_l-a	0.0747823	0.885955	0.00526979	0.603029
		B2-5_2_l-b	m1G	298.1 -> 166.0	4.78	85730	0.001397	41811077	m1G D3	301.0 -> 169.0	4.76	1226695	0.019988	41811077	m1G lab	302.0 -> 170.0	4.78	1119467	0.018241	41811077	m1G lab D3	305.0 -> 173.0	4.76	125521619	2.04527	41811077			B2-5_2_l-b	0.0628115	0.898695	0.00507451	0.568978
		B2-5_2_l-c	m1G	298.1 -> 166.0	4.78	83073	0.001403	40342555	m1G D3	301.0 -> 169.0	4.76	1285935	0.021716	40342555	m1G lab	302.0 -> 170.0	4.78	1176409	0.019866	40342555	m1G lab D3	305.0 -> 173.0	4.76	130892834	2.21042	40342555			B2-5_2_l-c	0.0612342	0.947799	0.00542457	0.603573
		B2-5_2_m-a	m1G	298.1 -> 166.0	4.78	61408133	1.06081	39437600	m1G D3	301.0 -> 169.0	4.76	568950	0.009828	39437600	m1G lab	302.0 -> 170.0	4.78	494105	0.008536	39437600	m1G lab D3	305.0 -> 173.0	4.76	63421458	1.09559	39437600			B2-5_2_m-a	0.624006	0.00578117	0.00482403	0.619162
		B2-5_2_m-b	m1G	298.1 -> 166.0	4.78	64445916	1.02803	42708486	m1G D3	301.0 -> 169.0	4.76	600304	0.009576	42708486	m1G lab	302.0 -> 170.0	4.78	524724	0.00837	42708486	m1G lab D3	305.0 -> 173.0	4.76	65748876	1.04881	42708486			B2-5_2_m-b	0.658322	0.00613223	0.00534559	0.669834			mix ratio
		B2-5_2_m-c	m1G	298.1 -> 166.0	4.78	66900624	0.916468	49731968	m1G D3	301.0 -> 169.0	4.76	616507	0.008445	49731968	m1G lab	302.0 -> 170.0	4.78	556856	0.007628	49731968	m1G lab D3	305.0 -> 173.0	4.76	67823704	0.929113	49731968			B2-5_2_m-c	0.668243	0.00615768	0.00552383	0.672819			0.992237
																																				1.01749
																																				1.00685

## Sheet: m7G
	# per tRNA:		unlabeled						labeled (Met)						labeled (Urd / A)						unlabeled (Urd / A / Met)									number of mods per tRNA						Mittelwert					STABWN
	correction	1	Compound	Transition	RT	Area	calc. Conc.	SILIS	Compound	Transition	RT	Area	calc. Conc.	SILIS	Compound	Transition	RT	Area	calc. Conc.	SILIS	Compound	Transition	RT	Area	calc. Conc.	SILIS				unlabeled	D3	labeled	labeled D3			unlabeled	D3	canon. labeled	labeled		unlabeled	D3	labeled	labeled D3
		B2-5_2_u-a	m7G	298.1 -> 166.0	3.64	141098069	1.55946	30579499	m7G D3	301.0 -> 169.0	3.44	2111	2e-06	30579499	m7G lab	302.0 -> 170.0	3.52	2185	2e-06	30579499	m7G lab D3	305.0 -> 173.0	3.48	0	0	30579499			B2-5_2_u-a	0.420001	5.3865e-07	#DIV/0!	#DIV/0!		unl	0.418589	9.62639e-07	#DIV/0!	#DIV/0!		0.00681257	3.29949e-07	#DIV/0!	#REF!
		B2-5_2_u-b	m7G	298.1 -> 166.0	3.64	130889706	1.22169	34507230	m7G D3	301.0 -> 169.0	3.45	4409	3e-06	34507230	m7G lab	302.0 -> 170.0	3.55	3047	2e-06	34507230	m7G lab D3	305.0 -> 173.0	3.46	0	0	34507230			B2-5_2_u-b	0.409629	1.00589e-06	#DIV/0!	#DIV/0!		lab	0.00712364	0.237825	0.00130781	0.398121		0.00240344	0.0150304	5.26504e-05	#DIV/0!
		B2-5_2_u-c	m7G	298.1 -> 166.0	3.64	143341619	1.58606	30646776	m7G D3	301.0 -> 169.0	3.45	5235	5e-06	30646776	m7G lab	302.0 -> 170.0	3.52	1843	1e-06	30646776	m7G lab D3	305.0 -> 173.0	3.46	0	0	30646776			B2-5_2_u-c	0.426136	1.34338e-06	#DIV/0!	#DIV/0!		mix	0.430136	0.00130822	0.00101054	0.416996		0.00619752	3.04087e-05	8.92731e-05	0.00913497
		B2-5_2_l-a	m7G	298.1 -> 166.0	3.65	96027	0.000171	31471043	m7G D3	301.0 -> 169.0	3.63	1140852	0.003722	31471043	m7G lab	302.0 -> 170.0	3.64	1034091	0.003294	31471043	m7G lab D3	305.0 -> 173.0	3.63	108137258	1.08014	31471043			B2-5_2_l-a	0.010077	0.219338	0.00125144	0.410358											0.00781381
		B2-5_2_l-b	m7G	298.1 -> 166.0	3.64	86268	0.000158	30086844	m7G D3	301.0 -> 169.0	3.63	1446735	0.005293	30086844	m7G lab	302.0 -> 170.0	3.64	1304227	0.004651	30086844	m7G lab D3	305.0 -> 173.0	3.63	127034147	1.39621	30086844			B2-5_2_l-b	0.00710395	0.237982	0.00129387	0.388417
		B2-5_2_l-c	m7G	298.1 -> 166.0	3.64	61423	9.6e-05	31811489	m7G D3	301.0 -> 169.0	3.63	1661874	0.005869	31811489	m7G lab	302.0 -> 170.0	3.64	1472287	0.005047	31811489	m7G lab D3	305.0 -> 173.0	3.64	138356268	1.44873	31811489			B2-5_2_l-c	0.00418994	0.256154	0.00137812	0.395587
		B2-5_2_m-a	m7G	298.1 -> 166.0	3.64	77903061	0.717314	31490798	m7G D3	301.0 -> 169.0	3.63	766390	0.002266	31490798	m7G lab	302.0 -> 170.0	3.64	658557	0.001876	31490798	m7G lab D3	305.0 -> 173.0	3.64	78070693	0.719238	31490798			B2-5_2_m-a	0.421949	0.00133294	0.0010602	0.40647
		B2-5_2_m-b	m7G	298.1 -> 166.0	3.64	76242166	0.673856	32404932	m7G D3	301.0 -> 169.0	3.63	706523	0.001976	32404932	m7G lab	302.0 -> 170.0	3.64	531568	0.001386	32404932	m7G lab D3	305.0 -> 173.0	3.63	74671216	0.656603	32404932			B2-5_2_m-b	0.43152	0.00126538	0.000885184	0.419347			mix ratio
		B2-5_2_m-c	m7G	298.1 -> 166.0	3.64	73129218	0.599244	34151931	m7G D3	301.0 -> 169.0	3.63	696738	0.001819	34151931	m7G lab	302.0 -> 170.0	3.64	596837	0.0015	34151931	m7G lab D3	305.0 -> 173.0	3.63	71940273	0.58713	34151931			B2-5_2_m-c	0.436939	0.00132633	0.00108623	0.425171			0.963315
																																				0.971789
																																				0.973068

## Sheet: m3C
	# per tRNA:		unlabeled						labeled (Met)						labeled (Urd / A)						unlabeled (Urd / A / Met)									number of mods per tRNA						Mittelwert					STABWN
	correction	1	Compound	Transition	RT	Area	calc. Conc.	SILIS	Compound	Transition	RT	Area	calc. Conc.	SILIS	Compound	Transition	RT	Area	calc. Conc.	SILIS	Compound	Transition	RT	Area	calc. Conc.	SILIS				unlabeled	D3	labeled	labeled D3			unlabeled	D3	canon. labeled	labeled		unlabeled	D3	labeled	labeled D3
		B2-5_2_u-a	m3C	258.1 -> 126.0	2.63	81198530	0.63181	9999154	m3C D3	261.0 -> 129.0	2.64	4557	3.5e-05	9999154	m3C lab	265.0 -> 128.0	2.61	1378	1.1e-05	9999154	m3C lab D3	268.0 -> 131.0	2.64	18523	0.000144	9999154			B2-5_2_u-a	0.170162	9.42637e-06	#DIV/0!	#DIV/0!		unl	0.173391	9.58668e-06	#DIV/0!	#DIV/0!		0.00283329	2.42023e-06	#DIV/0!	#DIV/0!
		B2-5_2_u-b	m3C	258.1 -> 126.0	2.64	77441723	0.528071	11409970	m3C D3	261.0 -> 129.0	2.64	2879	2e-05	11409970	m3C lab	265.0 -> 128.0	2.73	4613	3.1e-05	11409970	m3C lab D3	268.0 -> 131.0	2.64	16405	0.000112	11409970			B2-5_2_u-b	0.17706	6.70593e-06	#DIV/0!	#DIV/0!		lab	0.00800247	0.239888	0.00138913	0.20252		0.00107674	0.0335736	0.000244027	0.0271201
		B2-5_2_u-c	m3C	258.1 -> 126.0	2.64	84814135	0.643721	10251129	m3C D3	261.0 -> 129.0	2.65	6155	4.7e-05	10251129	m3C lab	265.0 -> 128.0	2.76	4690	3.6e-05	10251129	m3C lab D3	268.0 -> 131.0	2.64	15199	0.000115	10251129			B2-5_2_u-c	0.172952	1.26277e-05	#DIV/0!	#DIV/0!		mix	0.197795	0.0014969	0.00114819	0.199763		0.0265923	0.000200762	0.000170237	0.0286969
		B2-5_2_l-a	m3C	258.1 -> 126.0	2.64	21079	0.000161	10166884	m3C D3	261.0 -> 129.0	2.62	428661	0.00328	10166884	m3C lab	265.0 -> 128.0	2.63	416900	0.00319	10166884	m3C lab D3	268.0 -> 131.0	2.61	56869976	0.435208	10166884			B2-5_2_l-a	0.00948774	0.193291	0.00121193	0.165342
		B2-5_2_l-b	m3C	258.1 -> 126.0	2.63	15521	0.000155	7803431	m3C D3	261.0 -> 129.0	2.62	569450	0.005678	7803431	m3C lab	265.0 -> 128.0	2.64	440256	0.00439	7803431	m3C lab D3	268.0 -> 131.0	2.62	76774731	0.765481	7803431			B2-5_2_l-b	0.00696907	0.255293	0.00122127	0.212951
		B2-5_2_l-c	m3C	258.1 -> 126.0	2.63	16440	0.000173	7405993	m3C D3	261.0 -> 129.0	2.63	591182	0.006211	7405993	m3C lab	265.0 -> 128.0	2.64	604531	0.006351	7405993	m3C lab D3	268.0 -> 131.0	2.63	79922712	0.839631	7405993			B2-5_2_l-c	0.00755062	0.27108	0.00173419	0.229268
		B2-5_2_m-a	m3C	258.1 -> 126.0	2.64	33782633	0.27289	9631794	m3C D3	261.0 -> 129.0	2.62	255574	0.002064	9631794	m3C lab	265.0 -> 128.0	2.64	199342	0.00161	9631794	m3C lab D3	268.0 -> 131.0	2.63	34907646	0.281978	9631794			B2-5_2_m-a	0.160523	0.00121412	0.000909874	0.159357
		B2-5_2_m-b	m3C	258.1 -> 126.0	2.64	33626421	0.331195	7899473	m3C D3	261.0 -> 129.0	2.62	256280	0.002524	7899473	m3C lab	265.0 -> 128.0	2.64	196755	0.001938	7899473	m3C lab D3	268.0 -> 131.0	2.61	34446884	0.339276	7899473			B2-5_2_m-b	0.212089	0.00161631	0.00123772	0.216682			mix ratio
		B2-5_2_m-c	m3C	258.1 -> 126.0	2.64	34088779	0.30278	8759635	m3C D3	261.0 -> 129.0	2.62	256333	0.002277	8759635	m3C lab	265.0 -> 128.0	2.64	201674	0.001791	8759635	m3C lab D3	268.0 -> 131.0	2.61	34709266	0.308291	8759635			B2-5_2_m-c	0.220772	0.00166028	0.00129696	0.22325			0.992733
																																				1.02166
																																				1.01122

## Sheet: m5C
	# per tRNA:		unlabeled						labeled (Met)						labeled (Urd / A)						unlabeled (Urd / A / Met)									number of mods per tRNA						Mittelwert					STABWN
	correction	1	Compound	Transition	RT	Area	calc. Conc.	SILIS	Compound	Transition	RT	Area	calc. Conc.	SILIS	Compound	Transition	RT	Area	calc. Conc.	SILIS	Compound	Transition	RT	Area	calc. Conc.	SILIS				unlabeled	D3	labeled	labeled D3			unlabeled	D3	canon. labeled	labeled		unlabeled	D3	labeled	labeled D3
		B2-5_2_u-a	m5C	258.1 -> 126.0	3.52	63673558	5.43523	11403215	m5C D3	261.0 -> 129.0	3.52	5676	0.000484	11403215	m5C lab	265.0 -> 128.0	3.52	1310	0.000112	11403215	m5C lab D3	268.0 -> 131.0	3.52	19956	0.001703	11403215			B2-5_2_u-a	1.46384	0.000130353	#DIV/0!	#DIV/0!		unl	1.48682	0.000150992	#DIV/0!	#DIV/0!		0.0309014	1.48535e-05	#DIV/0!	#DIV/0!
		B2-5_2_u-b	m5C	258.1 -> 126.0	3.53	59557839	4.56463	12700476	m5C D3	261.0 -> 129.0	3.53	6150	0.000471	12700476	m5C lab	265.0 -> 128.0	3.53	2815	0.000216	12700476	m5C lab D3	268.0 -> 131.0	3.53	23995	0.001839	12700476			B2-5_2_u-b	1.5305	0.000157925	#DIV/0!	#DIV/0!		lab	0.109348	2.31156	0.0127023	1.40921		0.00397294	0.0849413	0.000346136	0.0992289
		B2-5_2_u-c	m5C	258.1 -> 126.0	3.53	62895582	5.45684	11219279	m5C D3	261.0 -> 129.0	3.52	7061	0.000613	11219279	m5C lab	265.0 -> 128.0	3.5	2186	0.00019	11219279	m5C lab D3	268.0 -> 131.0	3.52	21801	0.001891	11219279			B2-5_2_u-c	1.46612	0.000164698	#DIV/0!	#DIV/0!		mix	1.49328	0.0145048	0.012401	1.55698		0.0313274	0.000458166	8.92962e-05	0.0413017
		B2-5_2_l-a	m5C	258.1 -> 126.0	3.52	21499	0.001942	10775205	m5C D3	261.0 -> 129.0	3.51	419250	0.037873	10775205	m5C lab	265.0 -> 128.0	3.53	363466	0.032834	10775205	m5C lab D3	268.0 -> 131.0	3.5	39914133	3.60568	10775205			B2-5_2_l-a	0.114442	2.23186	0.0124741	1.36985
		B2-5_2_l-b	m5C	258.1 -> 126.0	3.53	29942	0.002421	12039654	m5C D3	261.0 -> 129.0	3.51	625451	0.050567	12039654	m5C lab	265.0 -> 128.0	3.53	553157	0.044722	12039654	m5C lab D3	268.0 -> 131.0	3.5	58343462	4.71699	12039654			B2-5_2_l-b	0.108852	2.27358	0.0124413	1.31223
		B2-5_2_l-c	m5C	258.1 -> 126.0	3.53	28730	0.0024	11654410	m5C D3	261.0 -> 129.0	3.51	666409	0.055659	11654410	m5C lab	265.0 -> 128.0	3.53	578419	0.04831	11654410	m5C lab D3	268.0 -> 131.0	3.52	67768576	5.6601	11654410			B2-5_2_l-c	0.104748	2.42925	0.0131914	1.54554
		B2-5_2_m-a	m5C	258.1 -> 126.0	3.53	27303412	2.49664	10645048	m5C D3	261.0 -> 129.0	3.51	259169	0.023699	10645048	m5C lab	265.0 -> 128.0	3.53	237899	0.021754	10645048	m5C lab D3	268.0 -> 131.0	3.5	29141438	2.66471	10645048			B2-5_2_m-a	1.46861	0.0139406	0.012294	1.50593
		B2-5_2_m-b	m5C	258.1 -> 126.0	3.53	26565499	2.30137	11236153	m5C D3	261.0 -> 129.0	3.51	261575	0.02266	11236153	m5C lab	265.0 -> 128.0	3.53	224060	0.01941	11236153	m5C lab D3	268.0 -> 131.0	3.5	28158364	2.43936	11236153			B2-5_2_m-b	1.47374	0.0145109	0.0123964	1.55792			mix ratio
		B2-5_2_m-c	m5C	258.1 -> 126.0	3.53	26759283	2.10859	12352877	m5C D3	261.0 -> 129.0	3.51	262157	0.020658	12352877	m5C lab	265.0 -> 128.0	3.53	219285	0.017279	12352877	m5C lab D3	268.0 -> 131.0	3.5	28163802	2.21927	12352877			B2-5_2_m-c	1.53748	0.0150628	0.0125126	1.60709			1.02541
																																				1.05712
																																				1.04527

[truncated: 15 more sheets: Gm, Am, Y, I, m1I, mcm5s2U, m6A, t6A, m3U, m5U, m2G, Cm, Um, m22G, i6A]
