# Supplementary material for: Cell culture NAIL-MS allows insight into human tRNA and rRNA modification dynamics in vivo
Source: Nat Commun. 2021 Jan 15;12:389. doi: 10.1038/s41467-020-20576-4 (PMC7810713; doi:10.1038/s41467-020-20576-4)
Supplement: Supplementary file 3 — Source Data [file 41467_2020_20576_MOESM3_ESM.zip › Figure3e+5 - fwd rvs tRNA in detail.xlsx]

## Sheet: CUGA
	C	unlabeled	labeled		U	unlabeled	labeled		G	unlabeled	labeled		A	unlabeled	labeled			MITTELWERT	unlabeled	labeled		STABWN	unlabeled	labeled
	E1-6_f0a	4.06985	0		E1-6_f0a	4.06985	0		E1-6_f0a	4.06985	0.00313731		E1-6_f0a	4.06985	0.000105256			f0	4.06985	0.00104577		f0	5.1279e-16	0.00147894
	E1-6_f0b	3.78082	0		E1-6_f0b	3.19155	0		E1-6_f0b	3.66289	0.00383489		E1-6_f0b	3.5803	7.2438e-05			f0	3.54509	0.0012783		f0	0.254581	0.00180779
	E1-6_f0c	4.19898	0		E1-6_f0c	4.27624	0		E1-6_f0c	4.12582	0.00420063		E1-6_f0c	4.16003	3.52098e-05			f0	4.20035	0.00140021		f0	0.0614168	0.0019802
	E1-6_r0a	0.0425587	3.63261		E1-6_r0a	0.0820989	3.89383		E1-6_r0a	0.297806	3.19663		E1-6_r0a	0.115944	1.12231			r0	0.140821	3.57436		r0	0.112173	0.287598
	E1-6_r0b	0.0375675	3.42056		E1-6_r0b	0.0719223	3.60834		E1-6_r0b	0.275398	3.11662		E1-6_r0b	0.114076	1.03589			r0	0.128296	3.38184		r0	0.104958	0.202605
	E1-6_r0c	0.0390597	3.49629		E1-6_r0c	0.0763135	3.76209		E1-6_r0c	0.287217	3.08644		E1-6_r0c	0.116836	1.07838			r0	0.134197	3.44828		r0	0.109265	0.277913
	E1-6_f6a	3.12104	0.472055		E1-6_f6a	3.00393	0.787464		E1-6_f6a	3.23986	0.315101		E1-6_f6a	2.94524	0.193796			f6	3.12161	0.524873		f6	0.0963179	0.196425
	E1-6_f6b	3.26774	0.505942		E1-6_f6b	3.01009	0.802318		E1-6_f6b	3.45734	0.321216		E1-6_f6b	3.09716	0.224452			f6	3.24506	0.543158		f6	0.18329	0.198164
	E1-6_f6c	3.45782	0.519484		E1-6_f6c	3.30991	0.891049		E1-6_f6c	3.75591	0.345396		E1-6_f6c	3.35802	0.230157			f6	3.50788	0.58531		f6	0.18549	0.227573
	E1-6_r6a	0.579249	2.95629		E1-6_r6a	0.87032	2.85858		E1-6_r6a	0.604956	2.7798		E1-6_r6a	0.847241	0.901003			r6	0.684842	2.86489		r6	0.131572	0.0721913
	E1-6_r6b	0.553258	2.71492		E1-6_r6b	0.804493	2.68035		E1-6_r6b	0.554752	2.52987		E1-6_r6b	0.776508	0.823012			r6	0.637501	2.64171		b3	0.118083	0.080332
	E1-6_r6c	0.644836	3.23993		E1-6_r6c	0.922921	3.0983		E1-6_r6c	0.623367	3.00651		E1-6_r6c	0.87892	0.887523			r6	0.730375	3.11491		b1	0.136432	0.0960136
	E1-6_f24a	1.45537	2.0739		E1-6_f24a	1.31106	2.54699		E1-6_f24a	1.64015	1.76063		E1-6_f24a	1.32005	0.737154			f24	1.46886	2.12717		0-	0.13469	0.323234
	E1-6_f24b	1.43155	2.07014		E1-6_f24b	1.29656	2.5427		E1-6_f24b	1.65536	1.80583		E1-6_f24b	1.26478	0.724004			f24	1.46116	2.13956		0+	0.147967	0.304807
	E1-6_f24c	1.52111	2.18591		E1-6_f24c	1.39201	2.69752		E1-6_f24c	1.78521	1.9566		E1-6_f24c	1.39798	0.731494			f24	1.56611	2.28001		2-	0.163644	0.309709
	E1-6_r24a	2.23461	1.26997		E1-6_r24a	2.79234	1.44368		E1-6_r24a	2.08182	1.38606		E1-6_r24a	2.4544	0.362066			r24	2.36959	1.36657		2+	0.305372	0.0722456
	E1-6_r24b	2.28221	1.29941		E1-6_r24b	2.51882	1.25192		E1-6_r24b	2.06819	1.44579		E1-6_r24b	2.48092	0.354199			r24	2.28974	1.33237		4-	0.184045	0.08251
	E1-6_r24c	2.27646	1.36672		E1-6_r24c	2.65034	1.30891		E1-6_r24c	2.16349	1.44774		E1-6_r24c	2.6287	0.384462			r24	2.36343	1.37446		4+	0.208052	0.0569382
	E1-6_f48a	0.828844	2.92225		E1-6_f48a	0.746629	3.44269		E1-6_f48a	1.23303	2.48176		E1-6_f48a	0.790574	0.839495			f48	0.936168	2.9489		6-	0.21258	0.392751
	E1-6_f48b	0.752431	2.64336		E1-6_f48b	0.650908	3.07062		E1-6_f48b	1.14826	2.15742		E1-6_f48b	0.724345	0.869144			f48	0.850533	2.6238		6+	0.214566	0.37307
	E1-6_f48c	0.713009	2.80662		E1-6_f48c	0.66189	3.27804		E1-6_f48c	1.01438	2.48481		E1-6_f48c	0.613774	0.944621			f48	0.796428	2.85649		b3	0.155525	0.32575
	E1-6_r48a	3.25466	0.745681		E1-6_r48a	3.41388	0.659053		E1-6_r48a	2.94011	0.858112		E1-6_r48a	3.43087	0.200771			r48	3.20289	0.754282		b1	0.196852	0.0814926
	E1-6_r48b	3.12897	0.675849		E1-6_r48b	3.33023	0.635095		E1-6_r48b	3.03956	0.806123		E1-6_r48b	3.35082	0.179844			r48	3.16625	0.705689		0-	0.121557	0.0729404
	E1-6_r48c	3.1767	0.685681		E1-6_r48c	3.41714	0.632788		E1-6_r48c	2.97049	0.804968		E1-6_r48c	3.37745	0.152863			r48	3.18811	0.707812		0+	0.182522	0.0720127
				percentages of new transcripts		m7G		m1A		Cm		Gm		m5C		m1G		m2G		Y		m5U		m22G		m6A		m3C		Am		mcm5s2U		m3U		m1I		Um		I		t6A		i6A
						Average	Stabwn	Average	Stabwn	Average	Stabwn	Average	Stabwn	Average	Stabwn	Average	Stabwn	Average	Stabwn	Average	Stabwn	Average	Stabwn	Average	Stabwn	Average	Stabwn	Average	Stabwn	Average	Stabwn	Average	Stabwn	Average	Stabwn	Average	Stabwn	Average	Stabwn	Average	Stabwn	Average	Stabwn	Average	Stabwn
				forward	0	0	0	0	0	0	0	0	0	63.4484	9.05444	0	0	0	0	0	0	0	0	0	0	0	0	36.8562	5.83727	0	0	0	0	0	0	0	0	0	0	0	0	0	0	0	0
					6	65.8555	0.577784	92.4449	0.204119	41.1492	0.145404	33.3184	0.346371	73.5365	1.54943	70.6196	0.997994	39.3656	0.708906	108.592	1.4446	109.463	1.91322	50.2124	0.761036	126.174	0.699981	53.7942	0.255193	86.037	8.14951	83.5988	3.54624	69.8685	4.46503	97.264	1.75062	82.9376	6.1938	92.2188	6.28229	73.7456	12.7205	71.6695	6.61681
					24	93.4158	0.681904	93.7924	0.773769	83.8628	1.44796	66.4794	0.780655	87.7056	1.71538	79.6029	0.242303	71.5925	1.0851	93.9338	2.16901	91.4908	1.55645	67.1518	0.829968	114.368	0.858494	73.6219	0.849162	198.132	3.54322	107.839	0.125638	99.7202	4.00192	96.3438	1.89024	82.9205	2.40056	90.8024	1.73657	92.51	0.801512	87.0778	13.4286
					48	86.5782	0.929166	92.2034	1.13144	120.447	2.13414	75.5223	1.08267	89.3104	1.64497	78.1996	0.781931	74.251	1.0023	93.5274	3.03254	88.7023	1.6616	65.3351	0.876516	120.994	2.64808	82.5957	1.4653	245.899	3.36606	108.582	3.18357	119.744	1.92365	92.9452	3.08376	93.2968	7.41208	93.2842	3.60707	86.4661	1.98808	70.4151	10.7102
				reverse	0	2.45705	0.00523655	0.788071	0.0320134	6.94012	0.82979	15.0517	0.705958	0.792941	0.0133073	3.65617	0.115751	2.9089	0.46944	39.4042	1.79984	0	0	10.4352	0.600167	3.91664	0.946585	0.762747	0.097498	490.706	7.61042	0	0	0	0	1.25087	0.250324	0	0	60.692	7.74881	63.7123	1.64487	174.977	5.0578
					6	67.59	0.879397	82.2889	0.507189	39.9427	1.02536	40.727	0.81567	68.5943	1.83334	54.8636	0.163815	38.3337	0.909382	109.283	1.84959	107.153	3.41424	51.1748	0.401064	96.9806	2.3336	52.8827	1.05382	153.372	5.71876	67.443	2.0753	74.5352	11.7624	82.0238	2.40844	79.3455	9.90389	88.7866	2.30951	96.9628	2.27541	104.154	15.8024
					24	100.921	0.372459	96.7373	0.580923	78.7021	1.23765	71.9152	1.0577	88.4818	1.89656	86.6828	0.61161	74.2023	2.19755	96.6711	3.69584	100.928	2.097	80.8245	0.500739	95.1111	19.2784	80.5487	0.376061	162.325	6.67917	100.641	3.90985	80.6766	9.38264	91.0818	0.410239	83.2534	4.84573	93.7439	3.18683	93.9093	0.300734	97.2156	25.431
					48	97.1758	0.860042	99.9596	1.4291	120.074	2.86122	89.7318	1.49951	90.3964	0.279942	92.6675	1.15944	87.3001	1.22735	97.193	1.80603	100.998	1.67136	89.2672	0.631201	113.847	1.68905	95.4386	1.22027	203.199	6.03793	105.101	2.63257	118.657	6.73103	88.7732	2.04119	96.0819	4.53649	94.2687	2.34001	95.23	1.05549	109.878	18.3718

## Sheet: C
	# per tRNA:	16.0127	unlabeled						labeled (Urd / A)								tRNA injected
			Compound	Transition	RT	Area	calc. Conc.	SILIS	Compound	Transition	RT	Area	calc. Conc.	SILIS			unlabeled	labeled
		E1-6_f0a	C	244.1 -> 112.0	2.1	19837718	65.1692	3715824	C lab	251.0 -> 114.0	1.77	0	0	3715824		E1-6_f0a	4.06985	0
		E1-6_f0b	C	244.1 -> 112.0	2.08	40616707	60.541	8189570	C lab	251.0 -> 114.0	1.76	0	0	8189570		E1-6_f0b	3.78082	0
		E1-6_f0c	C	244.1 -> 112.0	2.09	21632536	67.2368	3927407	C lab	251.0 -> 114.0	1.78	0	0	3927407		E1-6_f0c	4.19898	0
		E1-6_r0a	C	244.1 -> 112.0	2.12	202308	0.681478	3623816	C lab	251.0 -> 114.0	2.09	17268023	58.1677	3623816		E1-6_r0a	0.0425587	3.63261
		E1-6_r0b	C	244.1 -> 112.0	2.1	198719	0.601555	4032453	C lab	251.0 -> 114.0	2.1	18093585	54.7723	4032453		E1-6_r0b	0.0375675	3.42056
		E1-6_r0c	C	244.1 -> 112.0	2.09	188762	0.62545	3684067	C lab	251.0 -> 114.0	2.09	16896360	55.9849	3684067		E1-6_r0c	0.0390597	3.49629
		E1-6_f6a	C	244.1 -> 112.0	2.1	16388139	49.9762	4002876	C lab	251.0 -> 114.0	2.09	2478693	7.55886	4002876		E1-6_f6a	3.12104	0.472055
		E1-6_f6b	C	244.1 -> 112.0	2.11	15435147	52.3252	3600852	C lab	251.0 -> 114.0	2.1	2389811	8.10147	3600852		E1-6_f6b	3.26774	0.505942
		E1-6_f6c	C	244.1 -> 112.0	2.11	17958557	55.3689	3959232	C lab	251.0 -> 114.0	2.1	2697992	8.31832	3959232		E1-6_f6c	3.45782	0.519484
		E1-6_r6a	C	244.1 -> 112.0	2.1	2736569	9.27532	3601499	C lab	251.0 -> 114.0	2.1	13966540	47.3381	3601499		E1-6_r6a	0.579249	2.95629
		E1-6_r6b	C	244.1 -> 112.0	2.1	2565312	8.85913	3534720	C lab	251.0 -> 114.0	2.09	12588384	43.4731	3534720		E1-6_r6b	0.553258	2.71492
		E1-6_r6c	C	244.1 -> 112.0	2.09	3465863	10.3255	4097359	C lab	251.0 -> 114.0	2.09	17413938	51.8798	4097359		E1-6_r6c	0.644836	3.23993
		E1-6_f24a	C	244.1 -> 112.0	2.1	7036318	23.3044	3685640	C lab	251.0 -> 114.0	2.09	10026695	33.2086	3685640		E1-6_f24a	1.45537	2.0739
		E1-6_f24b	C	244.1 -> 112.0	2.09	7390977	22.9229	3935839	C lab	251.0 -> 114.0	2.09	10687984	33.1485	3935839		E1-6_f24b	1.43155	2.07014
		E1-6_f24c	C	244.1 -> 112.0	2.1	7690808	24.357	3854380	C lab	251.0 -> 114.0	2.09	11052084	35.0022	3854380		E1-6_f24c	1.52111	2.18591
		E1-6_r24a	C	244.1 -> 112.0	2.11	13001417	35.7821	4435382	C lab	251.0 -> 114.0	2.11	7388930	20.3356	4435382		E1-6_r24a	2.23461	1.26997
		E1-6_r24b	C	244.1 -> 112.0	2.1	11437738	36.5443	3820550	C lab	251.0 -> 114.0	2.09	6512223	20.807	3820550		E1-6_r24b	2.28221	1.29941
		E1-6_r24c	C	244.1 -> 112.0	2.1	11103908	36.4521	3718420	C lab	251.0 -> 114.0	2.1	6666491	21.8849	3718420		E1-6_r24c	2.27646	1.36672
		E1-6_f48a	C	244.1 -> 112.0	2.09	4874965	13.272	4483743	C lab	251.0 -> 114.0	2.09	17187612	46.793	4483743		E1-6_f48a	0.828844	2.92225
		E1-6_f48b	C	244.1 -> 112.0	2.09	3748017	12.0484	3797320	C lab	251.0 -> 114.0	2.09	13167129	42.3272	3797320		E1-6_f48b	0.752431	2.64336
		E1-6_f48c	C	244.1 -> 112.0	2.09	3353596	11.4172	3585566	C lab	251.0 -> 114.0	2.1	13200758	44.9414	3585566		E1-6_f48c	0.713009	2.80662
		E1-6_r48a	C	244.1 -> 112.0	2.09	15652551	52.1158	3666242	C lab	251.0 -> 114.0	2.1	3586181	11.9403	3666242		E1-6_r48a	3.25466	0.745681
		E1-6_r48b	C	244.1 -> 112.0	2.11	15713031	50.1032	3828251	C lab	251.0 -> 114.0	2.1	3393972	10.8221	3828251		E1-6_r48b	3.12897	0.675849
		E1-6_r48c	C	244.1 -> 112.0	2.1	17211916	50.8673	4130435	C lab	251.0 -> 114.0	2.1	3715144	10.9796	4130435		E1-6_r48c	3.1767	0.685681

## Sheet: U
	# per tRNA:	11.4025	unlabeled						labeled (Urd / A)								tRNA injected
			Compound	Transition	RT	Area	calc. Conc.	SILIS	Compound	Transition	RT	Area	calc. Conc.	SILIS			unlabeled	labeled
		E1-6_f0a	U	245.1 -> 113.0	3.04	9155560	46.4067	1377435	U lab	252.0 -> 115.0	3.05	0	0	1377435		E1-6_f0a	4.06985	0
		E1-6_f0b	U	245.1 -> 113.0	3.04	8283746	36.3918	1589241	U lab	252.0 -> 115.0	3.09	0	0	1589241		E1-6_f0b	3.19155	0
		E1-6_f0c	U	245.1 -> 113.0	3.04	8753009	48.7601	1253314	U lab	252.0 -> 115.0	3.03	0	0	1253314		E1-6_f0c	4.27624	0
		E1-6_r0a	U	245.1 -> 113.0	3.03	165042	0.936137	1230898	U lab	252.0 -> 115.0	3.04	7827715	44.3996	1230898		E1-6_r0a	0.0820989	3.89383
		E1-6_r0b	U	245.1 -> 113.0	3.05	156972	0.820098	1336355	U lab	252.0 -> 115.0	3.04	7875262	41.1443	1336355		E1-6_r0b	0.0719223	3.60834
		E1-6_r0c	U	245.1 -> 113.0	3.05	155588	0.870168	1248363	U lab	252.0 -> 115.0	3.04	7670175	42.8974	1248363		E1-6_r0c	0.0763135	3.76209
		E1-6_f6a	U	245.1 -> 113.0	3.04	6574850	34.2525	1340171	U lab	252.0 -> 115.0	3.04	1723558	8.97909	1340171		E1-6_f6a	3.00393	0.787464
		E1-6_f6b	U	245.1 -> 113.0	3.05	6207191	34.3227	1262641	U lab	252.0 -> 115.0	3.05	1654481	9.14847	1262641		E1-6_f6b	3.01009	0.802318
		E1-6_f6c	U	245.1 -> 113.0	3.05	6809184	37.7414	1259634	U lab	252.0 -> 115.0	3.05	1833079	10.1602	1259634		E1-6_f6c	3.30991	0.891049
		E1-6_r6a	U	245.1 -> 113.0	3.05	1798872	9.92386	1265570	U lab	252.0 -> 115.0	3.05	5908432	32.5951	1265570		E1-6_r6a	0.87032	2.85858
		E1-6_r6b	U	245.1 -> 113.0	3.04	1651519	9.17327	1256973	U lab	252.0 -> 115.0	3.04	5502399	30.5628	1256973		E1-6_r6b	0.804493	2.68035
		E1-6_r6c	U	245.1 -> 113.0	3.04	2036427	10.5236	1351044	U lab	252.0 -> 115.0	3.04	6836418	35.3286	1351044		E1-6_r6c	0.922921	3.0983
		E1-6_f24a	U	245.1 -> 113.0	3.04	2777752	14.9494	1297285	U lab	252.0 -> 115.0	3.04	5396321	29.0422	1297285		E1-6_f24a	1.31106	2.54699
		E1-6_f24b	U	245.1 -> 113.0	3.04	2799856	14.7841	1322231	U lab	252.0 -> 115.0	3.04	5490833	28.9933	1322231		E1-6_f24b	1.29656	2.5427
		E1-6_f24c	U	245.1 -> 113.0	3.04	2902351	15.8725	1276647	U lab	252.0 -> 115.0	3.04	5624322	30.7586	1276647		E1-6_f24c	1.39201	2.69752
		E1-6_r24a	U	245.1 -> 113.0	3.04	4958894	31.8398	1087378	U lab	252.0 -> 115.0	3.04	2563821	16.4617	1087378		E1-6_r24a	2.79234	1.44368
		E1-6_r24b	U	245.1 -> 113.0	3.04	5348911	28.721	1300269	U lab	252.0 -> 115.0	3.04	2658549	14.2751	1300269		E1-6_r24b	2.51882	1.25192
		E1-6_r24c	U	245.1 -> 113.0	3.04	5499862	30.2206	1270619	U lab	252.0 -> 115.0	3.04	2716191	14.9249	1270619		E1-6_r24c	2.65034	1.30891
		E1-6_f48a	U	245.1 -> 113.0	3.04	1677481	8.51347	1375680	U lab	252.0 -> 115.0	3.04	7734837	39.2555	1375680		E1-6_f48a	0.746629	3.44269
		E1-6_f48b	U	245.1 -> 113.0	3.04	1388395	7.42201	1306046	U lab	252.0 -> 115.0	3.04	6549672	35.0129	1306046		E1-6_f48b	0.650908	3.07062
		E1-6_f48c	U	245.1 -> 113.0	3.04	1321681	7.54723	1222660	U lab	252.0 -> 115.0	3.04	6545688	37.378	1222660		E1-6_f48c	0.66189	3.27804
		E1-6_r48a	U	245.1 -> 113.0	3.04	6940661	38.927	1244850	U lab	252.0 -> 115.0	3.04	1339901	7.51489	1244850		E1-6_r48a	3.41388	0.659053
		E1-6_r48b	U	245.1 -> 113.0	3.05	7114124	37.9731	1308014	U lab	252.0 -> 115.0	3.05	1356707	7.2417	1308014		E1-6_r48b	3.33023	0.635095
		E1-6_r48c	U	245.1 -> 113.0	3.05	7490095	38.9641	1342113	U lab	252.0 -> 115.0	3.05	1387021	7.2154	1342113		E1-6_r48c	3.41714	0.632788

## Sheet: G
	# per tRNA:	19.2078	unlabeled						labeled (Urd / A)								tRNA injected
			Compound	Transition	RT	Area	calc. Conc.	SILIS	Compound	Transition	RT	Area	calc. Conc.	SILIS			unlabeled	labeled
		E1-6_f0a	G	284.1 -> 152.0	4.13	11406086	78.1731	2277044	G lab	288.0 -> 156.0	4.14	8793	0.060261	2277044		E1-6_f0a	4.06985	0.00313731
		E1-6_f0b	G	284.1 -> 152.0	4.13	11662800	70.3561	2586978	G lab	288.0 -> 156.0	4.16	12211	0.07366	2586978		E1-6_f0b	3.66289	0.00383489
		E1-6_f0c	G	284.1 -> 152.0	4.13	11104918	79.2481	2186847	G lab	288.0 -> 156.0	4.16	11306	0.080685	2186847		E1-6_f0c	4.12582	0.00420063
		E1-6_r0a	G	284.1 -> 152.0	4.13	821090	5.72021	2240119	G lab	288.0 -> 156.0	4.13	8813525	61.4003	2240119		E1-6_r0a	0.297806	3.19663
		E1-6_r0b	G	284.1 -> 152.0	4.13	784343	5.28979	2313979	G lab	288.0 -> 156.0	4.13	8876248	59.8635	2313979		E1-6_r0b	0.275398	3.11662
		E1-6_r0c	G	284.1 -> 152.0	4.13	785567	5.51682	2222216	G lab	288.0 -> 156.0	4.13	8441724	59.2839	2222216		E1-6_r0c	0.287217	3.08644
		E1-6_f6a	G	284.1 -> 152.0	4.13	9332262	62.2307	2340313	G lab	288.0 -> 156.0	4.13	907632	6.0524	2340313		E1-6_f6a	3.23986	0.315101
		E1-6_f6b	G	284.1 -> 152.0	4.13	9404153	66.4079	2209997	G lab	288.0 -> 156.0	4.13	873725	6.16986	2209997		E1-6_f6b	3.45734	0.321216
		E1-6_f6c	G	284.1 -> 152.0	4.14	10099362	72.1429	2184701	G lab	288.0 -> 156.0	4.14	928744	6.63431	2184701		E1-6_f6c	3.75591	0.345396
		E1-6_r6a	G	284.1 -> 152.0	4.13	1652970	11.6199	2220007	G lab	288.0 -> 156.0	4.13	7595467	53.3939	2220007		E1-6_r6a	0.604956	2.7798
		E1-6_r6b	G	284.1 -> 152.0	4.13	1572698	10.6556	2303350	G lab	288.0 -> 156.0	4.13	7172085	48.5934	2303350		E1-6_r6b	0.554752	2.52987
		E1-6_r6c	G	284.1 -> 152.0	4.13	1765932	11.9735	2301674	G lab	288.0 -> 156.0	4.13	8517117	57.7485	2301674		E1-6_r6c	0.623367	3.00651
		E1-6_f24a	G	284.1 -> 152.0	4.13	4714682	31.5038	2335508	G lab	288.0 -> 156.0	4.13	5060987	33.8178	2335508		E1-6_f24a	1.64015	1.76063
		E1-6_f24b	G	284.1 -> 152.0	4.13	4768050	31.7959	2340248	G lab	288.0 -> 156.0	4.13	5201446	34.686	2340248		E1-6_f24b	1.65536	1.80583
		E1-6_f24c	G	284.1 -> 152.0	4.13	4899543	34.29	2229874	G lab	288.0 -> 156.0	4.13	5369939	37.5821	2229874		E1-6_f24c	1.78521	1.9566
		E1-6_r24a	G	284.1 -> 152.0	4.13	5988443	39.9872	2337143	G lab	288.0 -> 156.0	4.13	3987064	26.6232	2337143		E1-6_r24a	2.08182	1.38606
		E1-6_r24b	G	284.1 -> 152.0	4.13	5734223	39.7255	2252669	G lab	288.0 -> 156.0	4.13	4008577	27.7706	2252669		E1-6_r24b	2.06819	1.44579
		E1-6_r24c	G	284.1 -> 152.0	4.14	5946911	41.5559	2233317	G lab	288.0 -> 156.0	4.13	3979476	27.8079	2233317		E1-6_r24c	2.16349	1.44774
		E1-6_f48a	G	284.1 -> 152.0	4.14	3601357	23.6838	2373046	G lab	288.0 -> 156.0	4.13	7248581	47.6693	2373046		E1-6_f48a	1.23303	2.48176
		E1-6_f48b	G	284.1 -> 152.0	4.13	3316713	22.0556	2346829	G lab	288.0 -> 156.0	4.13	6231632	41.4393	2346829		E1-6_f48b	1.14826	2.15742
		E1-6_f48c	G	284.1 -> 152.0	4.13	2719267	19.4841	2178025	G lab	288.0 -> 156.0	4.13	6661043	47.7278	2178025		E1-6_f48c	1.01438	2.48481
		E1-6_r48a	G	284.1 -> 152.0	4.13	7908885	56.4731	2185572	G lab	288.0 -> 156.0	4.13	2308318	16.4825	2185572		E1-6_r48a	2.94011	0.858112
		E1-6_r48b	G	284.1 -> 152.0	4.13	8417513	58.3834	2250020	G lab	288.0 -> 156.0	4.13	2232410	15.4839	2250020		E1-6_r48b	3.03956	0.806123
		E1-6_r48c	G	284.1 -> 152.0	4.13	8505223	57.0567	2326326	G lab	288.0 -> 156.0	4.13	2304812	15.4617	2326326		E1-6_r48c	2.97049	0.804968

## Sheet: A
	# per tRNA:	13.377	unlabeled						labeled (Urd / A)								tRNA injected
			Compound	Transition	RT	Area	calc. Conc.	SILIS	Compound	Transition	RT	Area	calc. Conc.	SILIS			unlabeled	labeled
		E1-6_f0a	A	268.1 -> 136.0	5.25	17673740	54.4422	3474894	A lab	273.0 -> 141.0	5.22	457	0.001408	3474894		E1-6_f0a	4.06985	0.000105256
		E1-6_f0b	A	268.1 -> 136.0	5.25	18399904	47.8936	4112328	A lab	273.0 -> 141.0	5.24	372	0.000969	4112328		E1-6_f0b	3.5803	7.2438e-05
		E1-6_f0c	A	268.1 -> 136.0	5.25	17964464	55.6486	3455486	A lab	273.0 -> 141.0	5.26	152	0.000471	3455486		E1-6_f0c	4.16003	3.52098e-05
		E1-6_r0a	A	268.1 -> 136.0	5.25	506558	1.55097	3496020	A lab	273.0 -> 141.0	5.24	4903359	15.0131	3496020		E1-6_r0a	0.115944	1.12231
		E1-6_r0b	A	268.1 -> 136.0	5.25	516575	1.52598	3623536	A lab	273.0 -> 141.0	5.24	4690886	13.8571	3623536		E1-6_r0b	0.114076	1.03589
		E1-6_r0c	A	268.1 -> 136.0	5.25	509769	1.56291	3491309	A lab	273.0 -> 141.0	5.23	4705090	14.4254	3491309		E1-6_r0c	0.116836	1.07838
		E1-6_f6a	A	268.1 -> 136.0	5.25	13426190	39.3983	3647746	A lab	273.0 -> 141.0	5.24	883440	2.5924	3647746		E1-6_f6a	2.94524	0.193796
		E1-6_f6b	A	268.1 -> 136.0	5.25	13542805	41.4306	3498937	A lab	273.0 -> 141.0	5.24	981448	3.00248	3498937		E1-6_f6b	3.09716	0.224452
		E1-6_f6c	A	268.1 -> 136.0	5.25	14254277	44.9201	3396673	A lab	273.0 -> 141.0	5.24	976980	3.0788	3396673		E1-6_f6c	3.35802	0.230157
		E1-6_r6a	A	268.1 -> 136.0	5.25	3713630	11.3335	3507384	A lab	273.0 -> 141.0	5.24	3949279	12.0527	3507384		E1-6_r6a	0.847241	0.901003
		E1-6_r6b	A	268.1 -> 136.0	5.25	3538356	10.3873	3646257	A lab	273.0 -> 141.0	5.24	3750263	11.0094	3646257		E1-6_r6b	0.776508	0.823012
		E1-6_r6c	A	268.1 -> 136.0	5.25	3803411	11.7573	3462708	A lab	273.0 -> 141.0	5.24	3840639	11.8724	3462708		E1-6_r6c	0.87892	0.887523
		E1-6_f24a	A	268.1 -> 136.0	5.25	5772401	17.6582	3499120	A lab	273.0 -> 141.0	5.24	3223480	9.86087	3499120		E1-6_f24a	1.32005	0.737154
		E1-6_f24b	A	268.1 -> 136.0	5.25	5678312	16.919	3592485	A lab	273.0 -> 141.0	5.24	3250455	9.68497	3592485		E1-6_f24b	1.26478	0.724004
		E1-6_f24c	A	268.1 -> 136.0	5.25	6005230	18.7008	3437317	A lab	273.0 -> 141.0	5.24	3142236	9.78517	3437317		E1-6_f24c	1.39798	0.731494
		E1-6_r24a	A	268.1 -> 136.0	5.25	11443179	32.8324	3730724	A lab	273.0 -> 141.0	5.24	1688066	4.84335	3730724		E1-6_r24a	2.4544	0.362066
		E1-6_r24b	A	268.1 -> 136.0	5.25	11162699	33.1871	3600383	A lab	273.0 -> 141.0	5.24	1593691	4.73811	3600383		E1-6_r24b	2.48092	0.354199
		E1-6_r24c	A	268.1 -> 136.0	5.25	11350444	35.164	3455123	A lab	273.0 -> 141.0	5.24	1660063	5.14293	3455123		E1-6_r24c	2.6287	0.384462
		E1-6_f48a	A	268.1 -> 136.0	5.25	3469607	10.5755	3511798	A lab	273.0 -> 141.0	5.24	3684306	11.2299	3511798		E1-6_f48a	0.790574	0.839495
		E1-6_f48b	A	268.1 -> 136.0	5.25	3249915	9.68953	3590199	A lab	273.0 -> 141.0	5.23	3899585	11.6265	3590199		E1-6_f48b	0.724345	0.869144
		E1-6_f48c	A	268.1 -> 136.0	5.25	2683955	8.21043	3499116	A lab	273.0 -> 141.0	5.24	4130704	12.6362	3499116		E1-6_f48c	0.613774	0.944621
		E1-6_r48a	A	268.1 -> 136.0	5.25	14343104	45.8946	3345264	A lab	273.0 -> 141.0	5.24	839342	2.6857	3345264		E1-6_r48a	3.43087	0.200771
		E1-6_r48b	A	268.1 -> 136.0	5.25	14439179	44.8237	3448130	A lab	273.0 -> 141.0	5.24	774973	2.40576	3448130		E1-6_r48b	3.35082	0.179844
		E1-6_r48c	A	268.1 -> 136.0	5.25	14535185	45.1801	3443682	A lab	273.0 -> 141.0	5.24	657860	2.04484	3443682		E1-6_r48c	3.37745	0.152863

## Sheet: m7G
	# per tRNA:		unlabeled						labeled (Met)						labeled (Urd / A)						labeled (Urd / A / Met)										number of mods per tRNA						Average						STABWN						new transcript percentages
	correction	1	Compound	Transition	RT	Area	calc. Conc.	SILIS	Compound	Transition	RT	Area	calc. Conc.	SILIS	Compound	Transition	RT	Area	calc. Conc.	SILIS	Compound	Transition	RT	Area	calc. Conc.	SILIS					unlabeled	Met	labeled	labeledMet			unlabeled	Met	labeled	labeledMet			unlabeled	Met	labeled	labeledMet
		E1-6_f0a	m7G	298.1 -> 166.0	3.54	102293615	2.06178	11919085	m7G D3	301.0 -> 169.0	3.52	20244	0.000408	11919085	m7G lab	302.0 -> 170.0	3.65	3844	7.7e-05	11919085	m7G lab D3	305.0 -> 173.0	3.43	0	0	11919085		0		f0	0.506599	0.000100249	0.0736299	0		f0	0.513638	0.000104082	0.0564453	0		f0	0.0139771	3.67502e-06	0.0122074	0		f0	0.986295
		E1-6_f0b	m7G	298.1 -> 166.0	3.54	98592316	1.89008	12531444	m7G D3	301.0 -> 169.0	3.52	19047	0.000365	12531444	m7G lab	302.0 -> 170.0	3.63	3276	6.3e-05	12531444	m7G lab D3	305.0 -> 173.0	3.6	0	0	12531444		6		f0	0.533154	0.000102959	0.0492843	0		r0	0.0126252	1.16944	0.00734139	0.478939		r0	2.3003e-05	0.0138523	2.34026e-05	0.000170068		f0	1.038
		E1-6_f0c	m7G	298.1 -> 166.0	3.54	101112397	2.10505	11539283	m7G D3	301.0 -> 169.0	3.52	22001	0.000458	11539283	m7G lab	302.0 -> 170.0	3.62	3114	6.5e-05	11539283	m7G lab D3	305.0 -> 173.0	3.6	0	0	11539283		24		f0	0.501162	0.000109039	0.0464216	0		f6	0.487031	0.121837	0.0592881	0.338259		f6	0.00854544	0.0011266	0.000392011	0.00296772		f0	0.975709
		E1-6_r0a	m7G	298.1 -> 166.0	3.52	87454	0.001781	11796264	m7G D3	301.0 -> 169.0	3.51	7953780	0.161982	11796264	m7G lab	302.0 -> 170.0	3.52	1284495	0.026159	11796264	m7G lab D3	305.0 -> 173.0	3.52	84016971	1.71104	11796264		48		r0	0.0126472	1.15027	0.00731852	0.478698		r6	0.347168	0.198396	0.134402	0.43775		r6	0.00451692	0.00262283	0.00189105	0.0107768		r0	0.0246229
		E1-6_r0b	m7G	298.1 -> 166.0	3.52	81571	0.001621	12091542	m7G D3	301.0 -> 169.0	3.51	7635928	0.151711	12091542	m7G lab	302.0 -> 170.0	3.52	1248031	0.024796	12091542	m7G lab D3	305.0 -> 173.0	3.52	81543282	1.62011	12091542				r0	0.0126349	1.18251	0.0073321	0.479061		f24	0.417051	0.218919	0.0223952	0.479819		f24	0.00100265	0.00291558	0.000356909	0.00350252		r0	´´
		E1-6_r0c	m7G	298.1 -> 166.0	3.52	85826	0.00169	12196816	m7G D3	301.0 -> 169.0	3.51	8009210	0.157754	12196816	m7G lab	302.0 -> 170.0	3.52	1290894	0.025426	12196816	m7G lab D3	305.0 -> 173.0	3.52	83868430	1.65192	12196816				r0	0.0125935	1.17554	0.00737354	0.479057		r24	0.518367	0.033453	0.231273	0.346149		r24	0.00191309	0.000928937	0.00217607	0.0104168		r0	0.0245181
		E1-6_f6a	m7G	298.1 -> 166.0	3.52	78019568	1.52385	12299821	m7G D3	301.0 -> 169.0	3.51	19287256	0.376712	12299821	m7G lab	302.0 -> 170.0	3.51	1581570	0.030891	12299821	m7G lab D3	305.0 -> 173.0	3.51	9002792	0.175839	12299821				f6	0.488161	0.120679	0.0588542	0.335012		f48	0.262891	0.376528	0.0227771	0.444699		f48	0.00303484	0.0382638	0.00201961	0.00477255		f6	0.950399
		E1-6_f6b	m7G	298.1 -> 166.0	3.54	77489795	1.61242	11545236	m7G D3	301.0 -> 169.0	3.51	19238635	0.400321	11545236	m7G lab	302.0 -> 170.0	3.51	1561066	0.032483	11545236	m7G lab D3	305.0 -> 173.0	3.51	8932101	0.185861	11545236				f6	0.496886	0.123363	0.0598039	0.342186		r48	0.499132	0.0213724	0.297765	0.253961		r48	0.0044175	0.00088858	0.00549841	0.00457763		f6	0.967385
		E1-6_f6c	m7G	298.1 -> 166.0	3.54	81384592	1.66991	11708097	m7G D3	301.0 -> 169.0	3.51	20766116	0.426095	11708097	m7G lab	302.0 -> 170.0	3.51	1688907	0.034654	11708097	m7G lab D3	305.0 -> 173.0	3.51	9629632	0.197588	11708097				f6	0.476046	0.121468	0.0592063	0.337579														f6	0.926811
		E1-6_r6a	m7G	298.1 -> 166.0	3.52	11635664	0.236348	11827060	m7G D3	301.0 -> 169.0	3.51	6564230	0.133335	11827060	m7G lab	302.0 -> 170.0	3.52	18579832	0.3774	11827060	m7G lab D3	305.0 -> 173.0	3.51	61329092	1.24574	11827060				r6	0.345113	0.194695	0.131733	0.434829														r6	0.6719
		E1-6_r6b	m7G	298.1 -> 166.0	3.52	11173929	0.225314	11913950	m7G D3	301.0 -> 169.0	3.52	6337495	0.127791	11913950	m7G lab	302.0 -> 170.0	3.52	17802081	0.358965	11913950	m7G lab D3	305.0 -> 173.0	3.51	59238121	1.19449	11913950				r6	0.353433	0.200456	0.135883	0.452165														r6	0.688098
		E1-6_r6c	m7G	298.1 -> 166.0	3.52	12360013	0.250487	11854183	m7G D3	301.0 -> 169.0	3.51	7209235	0.146102	11854183	m7G lab	302.0 -> 170.0	3.52	20840276	0.422347	11854183	m7G lab D3	305.0 -> 173.0	3.51	65516637	1.32775	11854183				r6	0.342957	0.200037	0.135589	0.426257		originals												r6	0.667701
		E1-6_f24a	m7G	298.1 -> 166.0	3.52	30674506	0.611204	12056705	m7G D3	301.0 -> 169.0	3.51	16359198	0.325965	12056705	m7G lab	302.0 -> 170.0	3.52	2444554	0.048709	12056705	m7G lab D3	305.0 -> 173.0	3.51	50982555	1.01585	12056705				f24	0.416107	0.221917	0.0228985	0.47756		methyl												f24	0.810117
		E1-6_f24b	m7G	298.1 -> 166.0	3.52	31448305	0.611406	12356763	m7G D3	301.0 -> 169.0	3.51	16524758	0.321268	12356763	m7G lab	302.0 -> 170.0	3.52	2440491	0.047447	12356763	m7G lab D3	305.0 -> 173.0	3.51	53348665	1.03719	12356763				f24	0.41844	0.219872	0.0221761	0.484766		new												f24	0.814658
		E1-6_f24c	m7G	298.1 -> 166.0	3.52	32046927	0.652453	11799797	m7G D3	301.0 -> 169.0	3.51	16536113	0.336664	11799797	m7G lab	302.0 -> 170.0	3.52	2476177	0.050413	11799797	m7G lab D3	305.0 -> 173.0	3.51	53433163	1.08786	11799797				f24	0.416608	0.214968	0.0221109	0.477131														f24	0.811092
		E1-6_r24a	m7G	298.1 -> 166.0	3.54	70481441	1.23397	13721657	m7G D3	301.0 -> 169.0	3.52	4704324	0.082362	13721657	m7G lab	302.0 -> 170.0	3.52	18121358	0.317265	13721657	m7G lab D3	305.0 -> 173.0	3.51	28166557	0.493134	13721657				r24	0.520754	0.0347579	0.232162	0.360855														r24	1.01385
		E1-6_r24b	m7G	298.1 -> 166.0	3.54	60677168	1.18672	12283292	m7G D3	301.0 -> 169.0	3.52	3824742	0.074804	12283292	m7G lab	302.0 -> 170.0	3.52	15551295	0.304151	12283292	m7G lab D3	305.0 -> 173.0	3.51	23131414	0.452402	12283292				r24	0.518276	0.0326692	0.228278	0.339546														r24	1.00903
		E1-6_r24c	m7G	298.1 -> 166.0	3.54	61249291	1.21969	12063882	m7G D3	301.0 -> 169.0	3.52	3908457	0.077832	12063882	m7G lab	302.0 -> 170.0	3.52	16108170	0.320772	12063882	m7G lab D3	305.0 -> 173.0	3.51	23332261	0.46463	12063882				r24	0.51607	0.0329318	0.233381	0.338046														r24	1.00474
		E1-6_f48a	m7G	298.1 -> 166.0	3.54	12918930	0.250067	12411006	m7G D3	301.0 -> 169.0	3.52	19306350	0.373706	12411006	m7G lab	302.0 -> 170.0	3.52	3686930	0.071367	12411006	m7G lab D3	305.0 -> 173.0	3.52	66721261	1.2915	12411006	1.98664			f48	0.267118	0.399187	0.0242012	0.43796														f48	0.52005
		E1-6_f48b	m7G	298.1 -> 166.0	3.54	11628625	0.222346	12564264	m7G D3	301.0 -> 169.0	3.52	18138070	0.34681	12564264	m7G lab	302.0 -> 170.0	3.52	3322104	0.06352	12564264	m7G lab D3	305.0 -> 173.0	3.52	61440481	1.17478	12564264	1.80745			f48	0.26142	0.407756	0.0242092	0.447739														f48	0.508957
		E1-6_f48c	m7G	298.1 -> 166.0	3.54	10414582	0.207178	12076361	m7G D3	301.0 -> 169.0	3.52	12917118	0.256961	12076361	m7G lab	302.0 -> 170.0	3.52	2860478	0.056904	12076361	m7G lab D3	305.0 -> 173.0	3.52	64386417	1.28084	12076361	1.80189			f48	0.260134	0.322642	0.019921	0.448397														f48	0.506454
		E1-6_r48a	m7G	298.1 -> 166.0	3.54	78313690	1.61865	11623129	m7G D3	301.0 -> 169.0	3.52	3480481	0.071937	11623129	m7G lab	302.0 -> 170.0	3.52	10937277	0.22606	11623129	m7G lab D3	305.0 -> 173.0	3.51	9383157	0.193938	11623129	2.11058			r48	0.505371	0.0224601	0.299702	0.257116														r48	0.983906
		E1-6_r48b	m7G	298.1 -> 166.0	3.54	77892653	1.56965	11921483	m7G D3	301.0 -> 169.0	3.52	3358258	0.067674	11921483	m7G lab	302.0 -> 170.0	3.54	10165199	0.204844	11921483	m7G lab D3	305.0 -> 173.0	3.51	9009690	0.181559	11921483	2.02373			r48	0.495745	0.0213735	0.290275	0.257279														r48	0.965163
		E1-6_r48c	m7G	298.1 -> 166.0	3.54	78672946	1.58219	11945473	m7G D3	301.0 -> 169.0	3.52	3215445	0.064666	11945473	m7G lab	302.0 -> 170.0	3.54	10675370	0.214693	11945473	m7G lab D3	305.0 -> 173.0	3.51	8710400	0.175175	11945473	2.03673			r48	0.496279	0.0202835	0.303319	0.247488														r48	0.966204
[truncated: 13 more columns]

## Sheet: m1A
	# per tRNA:		unlabeled						labeled (Met)						labeled (Urd / A)						labeled (Urd / A / Met)										number of mods per tRNA						Average						STABWN						new transcript percentages
	correction	1	Compound	Transition	RT	Area	calc. Conc.	SILIS	Compound	Transition	RT	Area	calc. Conc.	SILIS	Compound	Transition	RT	Area	calc. Conc.	SILIS	Compound	Transition	RT	Area	calc. Conc.	SILIS					unlabeled	Met	labeled	labeledMet			unlabeled	Met	labeled	labeledMet			unlabeled	Met	labeled	labeledMet
		E1-6_f0a	m1A	282.1 -> 150.0	2.6	186570264	3.44192	19181005	m1A D3	285.0 -> 153.0	2.6	7871	0.000145	19181005	m1A lab	287.0 -> 155.0	2.39	0	0	19181005	m1A lab D3	290.0 -> 158.0	2.53	0	0	19181005		0		f0	0.84571	3.56278e-05	0	0		f0	0.873493	4.10288e-05	0	0		f0	0.0309926	4.14753e-06	0	0		f0	0.968193
		E1-6_f0b	m1A	282.1 -> 150.0	2.6	175729666	3.24993	19133755	m1A D3	285.0 -> 153.0	2.65	8029	0.000148	19133755	m1A lab	287.0 -> 155.0	2.43	0	0	19133755	m1A lab D3	290.0 -> 158.0	2.48	0	0	19133755		6		f0	0.916743	4.17479e-05	0	0		r0	0.00688374	0.539825	0.00478741	0.798249		r0	0.000279635	0.00933758	0.000106889	0.0050708		f0	1.04951
		E1-6_f0c	m1A	282.1 -> 150.0	2.6	182019438	3.60401	17871500	m1A D3	285.0 -> 153.0	2.61	9683	0.000192	17871500	m1A lab	287.0 -> 155.0	2.48	0	0	17871500	m1A lab D3	290.0 -> 158.0	1.98	0	0	17871500		24		f0	0.858027	4.57105e-05	0	0		f6	0.762515	0.109828	0.0177566	0.8075		f6	0.00898827	0.00174673	0.000118624	0.00178297		f0	0.982293
		E1-6_r0a	m1A	282.1 -> 150.0	2.59	51635	0.000992	18419277	m1A D3	285.0 -> 153.0	2.57	3863738	0.074227	18419277	m1A lab	287.0 -> 155.0	2.6	878605	0.016879	18419277	m1A lab D3	290.0 -> 158.0	2.57	147739173	2.83826	18419277		48		r0	0.00704439	0.527101	0.00472225	0.794062		r6	0.718788	0.0918649	0.106242	0.683647		r6	0.00443026	9.27435e-05	0.00125845	0.00868867		r0	0.00806462
		E1-6_r0b	m1A	282.1 -> 150.0	2.61	47670	0.000913	18484559	m1A D3	285.0 -> 153.0	2.59	3680960	0.070466	18484559	m1A lab	287.0 -> 155.0	2.61	830642	0.015901	18484559	m1A lab D3	290.0 -> 158.0	2.59	140495974	2.68958	18484559				r0	0.00711637	0.549246	0.00470188	0.7953		f24	0.605296	0.15333	0.0175374	0.81927		f24	0.00353091	0.00139492	0.000199214	0.00675882		r0	0.00814702
		E1-6_r0c	m1A	282.1 -> 150.0	2.62	45125	0.000871	18333378	m1A D3	285.0 -> 153.0	2.59	3776201	0.072886	18333378	m1A lab	287.0 -> 155.0	2.61	882244	0.017028	18333378	m1A lab D3	290.0 -> 158.0	2.57	143885926	2.77719	18333378				r0	0.00649047	0.543128	0.00493812	0.805384		r24	0.844994	0.0224742	0.145613	0.541892		r24	0.00507433	0.000707033	0.00182829	0.00980061		r0	0.00743048
		E1-6_f6a	m1A	282.1 -> 150.0	2.61	126683016	2.37043	18911246	m1A D3	285.0 -> 153.0	2.57	17939729	0.33568	18911246	m1A lab	287.0 -> 155.0	2.61	502794	0.009408	18911246	m1A lab D3	290.0 -> 158.0	2.57	22612288	0.42311	18911246				f6	0.759362	0.107534	0.0179243	0.806119		f48	0.411615	0.212564	0.0223603	0.805391		f48	0.00315084	0.0261905	0.00158161	0.00988301		f6	0.869339
		E1-6_f6b	m1A	282.1 -> 150.0	2.61	126963776	2.51413	17869891	m1A D3	285.0 -> 153.0	2.59	18316262	0.362697	17869891	m1A lab	287.0 -> 155.0	2.61	484850	0.009601	17869891	m1A lab D3	290.0 -> 158.0	2.58	22218434	0.439968	17869891				f6	0.774756	0.111769	0.0176762	0.810018		r48	0.87314	0.0218931	0.164445	0.436871		r48	0.0124831	0.00114598	0.00347877	0.00807744		f6	0.886963
		E1-6_f6c	m1A	282.1 -> 150.0	2.62	135132381	2.64293	18092666	m1A D3	285.0 -> 153.0	2.59	19761457	0.386497	18092666	m1A lab	287.0 -> 155.0	2.61	528766	0.010342	18092666	m1A lab D3	290.0 -> 158.0	2.59	24131847	0.471973	18092666				f6	0.753427	0.11018	0.0176693	0.806365														f6	0.862545
		E1-6_r6a	m1A	282.1 -> 150.0	2.62	25052483	0.488091	18162669	m1A D3	285.0 -> 153.0	2.59	3225263	0.062837	18162669	m1A lab	287.0 -> 155.0	2.61	15370322	0.299456	18162669	m1A lab D3	290.0 -> 158.0	2.59	99505258	1.93863	18162669				r6	0.712706	0.091754	0.104526	0.676686														r6	0.815926
		E1-6_r6b	m1A	282.1 -> 150.0	2.61	23844683	0.459337	18369148	m1A D3	285.0 -> 153.0	2.59	3043944	0.058638	18369148	m1A lab	287.0 -> 155.0	2.61	14631075	0.281849	18369148	m1A lab D3	290.0 -> 158.0	2.57	95431130	1.83836	18369148				r6	0.720528	0.091981	0.106692	0.695896														r6	0.82488
		E1-6_r6c	m1A	282.1 -> 150.0	2.61	26818667	0.528157	17968142	m1A D3	285.0 -> 153.0	2.57	3406771	0.067092	17968142	m1A lab	287.0 -> 155.0	2.61	17004460	0.33488	17968142	m1A lab D3	290.0 -> 158.0	2.57	107294757	2.11302	17968142				r6	0.723132	0.0918597	0.107509	0.678358		originals												r6	0.827862
		E1-6_f24a	m1A	282.1 -> 150.0	2.61	45851134	0.894411	18140200	m1A D3	285.0 -> 153.0	2.59	11633230	0.226928	18140200	m1A lab	287.0 -> 155.0	2.61	1940333	0.03785	18140200	m1A lab D3	290.0 -> 158.0	2.59	89562500	1.74708	18140200				f24	0.608914	0.154492	0.0177936	0.821318		methyl												f24	0.697102
		E1-6_f24b	m1A	282.1 -> 150.0	2.61	46892594	0.886145	18725310	m1A D3	285.0 -> 153.0	2.57	11917448	0.225208	18725310	m1A lab	287.0 -> 155.0	2.61	1959599	0.037031	18725310	m1A lab D3	290.0 -> 158.0	2.57	93557468	1.76799	18725310				f24	0.606468	0.15413	0.0173078	0.826332		new												f24	0.694302
		E1-6_f24c	m1A	282.1 -> 150.0	2.61	48119853	0.940459	18105642	m1A D3	285.0 -> 153.0	2.59	12129522	0.23706	18105642	m1A lab	287.0 -> 155.0	2.61	2042825	0.039925	18105642	m1A lab D3	290.0 -> 158.0	2.57	94513167	1.84717	18105642				f24	0.600507	0.151369	0.0175109	0.810161														f24	0.687477
		E1-6_r24a	m1A	282.1 -> 150.0	2.61	128131103	1.99331	22746167	m1A D3	285.0 -> 153.0	2.59	3572281	0.055573	22746167	m1A lab	287.0 -> 155.0	2.61	12899840	0.200681	22746167	m1A lab D3	290.0 -> 158.0	2.58	48794115	0.759082	22746167				r24	0.841206	0.0234526	0.14685	0.555465														r24	0.963037
		E1-6_r24b	m1A	282.1 -> 150.0	2.61	101839853	1.92707	18700381	m1A D3	285.0 -> 153.0	2.57	2638705	0.049931	18700381	m1A lab	287.0 -> 155.0	2.61	10070896	0.190567	18700381	m1A lab D3	290.0 -> 158.0	2.58	37506747	0.709722	18700381				r24	0.841609	0.0218064	0.143028	0.532675														r24	0.963497
		E1-6_r24c	m1A	282.1 -> 150.0	2.61	104592948	2.01403	18376601	m1A D3	285.0 -> 153.0	2.59	2720326	0.052382	18376601	m1A lab	287.0 -> 155.0	2.61	10489791	0.201991	18376601	m1A lab D3	290.0 -> 158.0	2.59	38368538	0.738821	18376601				r24	0.852166	0.0221636	0.146961	0.537537														r24	0.975584
		E1-6_f48a	m1A	282.1 -> 150.0	2.62	20451303	0.387771	18662729	m1A D3	285.0 -> 153.0	2.59	11487576	0.217812	18662729	m1A lab	287.0 -> 155.0	2.61	3679612	0.069768	18662729	m1A lab D3	290.0 -> 158.0	2.59	123898298	2.3492	18662729				f48	0.414211	0.232663	0.023659	0.796635														f48	0.474201
		E1-6_f48b	m1A	282.1 -> 150.0	2.61	18368274	0.34632	18768085	m1A D3	285.0 -> 153.0	2.59	10351051	0.195161	18768085	m1A lab	287.0 -> 155.0	2.61	3240827	0.061103	18768085	m1A lab D3	290.0 -> 158.0	2.58	114002070	2.14942	18768085				f48	0.40718	0.229457	0.023288	0.819203														f48	0.466151
		E1-6_f48c	m1A	282.1 -> 150.0	2.61	16855181	0.329285	18113023	m1A D3	285.0 -> 153.0	2.59	7157499	0.13983	18113023	m1A lab	287.0 -> 155.0	2.61	2943866	0.057512	18113023	m1A lab D3	290.0 -> 158.0	2.59	117021493	2.28615	18113023				f48	0.413452	0.175571	0.0201338	0.800334														f48	0.473332
		E1-6_r48a	m1A	282.1 -> 150.0	2.61	142619392	2.84949	17710934	m1A D3	285.0 -> 153.0	2.59	3697777	0.07388	17710934	m1A lab	287.0 -> 155.0	2.61	6259564	0.125064	17710934	m1A lab D3	290.0 -> 158.0	2.57	16735356	0.334367	17710934				r48	0.889662	0.0230667	0.165805	0.443292														r48	1.01851
		E1-6_r48b	m1A	282.1 -> 150.0	2.62	139916458	2.72137	18193243	m1A D3	285.0 -> 153.0	2.59	3626008	0.070526	18193243	m1A lab	287.0 -> 155.0	2.61	6090341	0.118457	18193243	m1A lab D3	290.0 -> 158.0	2.59	16031071	0.311804	18193243				r48	0.859493	0.0222743	0.16786	0.441843														r48	0.983972
		E1-6_r48c	m1A	282.1 -> 150.0	2.62	140469103	2.7745	17915350	m1A D3	285.0 -> 153.0	2.59	3282826	0.064841	17915350	m1A lab	287.0 -> 155.0	2.62	5721868	0.113017	17915350	m1A lab D3	290.0 -> 158.0	2.59	15247275	0.301159	17915350				r48	0.870265	0.0203384	0.159671	0.425479														r48	0.996304
[truncated: 13 more columns]

## Sheet: Cm
	# per tRNA:		unlabeled						labeled (Met)						labeled (Urd / A)						labeled (Urd / A / Met)										number of mods per tRNA						Average						STABWN						new transcript percentages
	correction	1	Compound	Transition	RT	Area	calc. Conc.	SILIS	Compound	Transition	RT	Area	calc. Conc.	SILIS	Compound	Transition	RT	Area	calc. Conc.	SILIS	Compound	Transition	RT	Area	calc. Conc.	SILIS					unlabeled	Met	labeled	labeledMet			unlabeled	Met	labeled	labeledMet			unlabeled	Met	labeled	labeledMet
		E1-6_f0a	Cm	258.1 -> 112.0	3.87	3573634	0.456795	1196953	Cm D3	261.0 -> 112.0	3.88	5546	0.000709	1196953	Cm lab	265.0 -> 114.0	3.92	0	0	1196953	Cm lab D3	268.0 -> 114.0	3.99	0	0	1196953		0		f0	0.112239	0.000174208	0	0		f0	0.113632	0.000193453	0	0		f0	0.00173386	1.36764e-05	0	0		f0	0.987743
		E1-6_f0b	Cm	258.1 -> 112.0	3.87	4072709	0.411498	1514271	Cm D3	261.0 -> 112.0	3.88	7071	0.000714	1514271	Cm lab	265.0 -> 114.0	3.81	0	0	1514271	Cm lab D3	268.0 -> 114.0	4.01	0	0	1514271		6		f0	0.116076	0.000201406	0	0		r0	0.00788616	0.0275266	0.000755797	0.109		r0	0.000942903	0.000800734	2.89838e-05	0.00157155		f0	1.02151
		E1-6_f0c	Cm	258.1 -> 112.0	3.87	4035388	0.472876	1305647	Cm D3	261.0 -> 112.0	3.88	7338	0.00086	1305647	Cm lab	265.0 -> 114.0	3.82	0	0	1305647	Cm lab D3	268.0 -> 114.0	3.87	0	0	1305647		24		f0	0.11258	0.000204745	0	0		f6	0.0960482	0.0275621	0.00104782	0.0467585		f6	0.000622169	0.000597258	0.000188074	0.000165225		f0	0.990748
		E1-6_r0a	Cm	258.1 -> 112.0	3.87	10115	0.001284	1205498	Cm D3	261.0 -> 112.0	3.86	31550	0.004004	1205498	Cm lab	265.0 -> 114.0	3.87	21112	0.002679	1205498	Cm lab D3	268.0 -> 114.0	3.86	3065718	0.389093	1205498		48		r0	0.00911795	0.0284332	0.000749505	0.108857		r6	0.0453875	0.00466765	0.0294927	0.0929		r6	0.00116514	0.000115736	0.000275925	0.00193928		r0	0.0802414
		E1-6_r0b	Cm	258.1 -> 112.0	3.87	7116	0.000876	1243341	Cm D3	261.0 -> 112.0	3.86	27613	0.003398	1243341	Cm lab	265.0 -> 114.0	3.87	19895	0.002448	1243341	Cm lab D3	268.0 -> 114.0	3.86	2944775	0.362368	1243341				r0	0.00682797	0.0264857	0.000723866	0.107151		f24	0.0828854	0.056458	0.00217315	0.0952946		f24	0.0015083	0.000876201	5.5395e-05	0.00164534		r0	0.0600887
		E1-6_r0c	Cm	258.1 -> 112.0	3.87	7957	0.001035	1176080	Cm D3	261.0 -> 112.0	3.86	28537	0.003712	1176080	Cm lab	265.0 -> 114.0	3.87	21045	0.002738	1176080	Cm lab D3	268.0 -> 114.0	3.86	2942010	0.382733	1176080				r0	0.00771256	0.0276609	0.00079402	0.110993		r24	0.0894304	0.00180641	0.0545665	0.0765504		r24	0.00140635	8.31367e-05	0.000898788	0.00142187		r0	0.0678734
		E1-6_f6a	Cm	258.1 -> 112.0	3.87	2592034	0.297992	1330834	Cm D3	261.0 -> 112.0	3.86	731062	0.084046	1330834	Cm lab	265.0 -> 114.0	3.88	3610	0.000415	1330834	Cm lab D3	268.0 -> 114.0	3.86	212492	0.024429	1330834				f6	0.0954609	0.0269239	0.000790667	0.0465427		f48	0.0619306	0.0731114	0.00412779	0.136866		f48	0.00194315	0.00192358	0.000336925	0.00242505		f6	0.840092
		E1-6_f6b	Cm	258.1 -> 112.0	3.87	2446688	0.314476	1190360	Cm D3	261.0 -> 112.0	3.87	716017	0.092031	1190360	Cm lab	265.0 -> 114.0	3.87	4725	0.000607	1190360	Cm lab D3	268.0 -> 114.0	3.87	198379	0.025498	1190360				f6	0.0969092	0.0283604	0.00111754	0.0469439		r48	0.136442	0.00341905	0.0769575	0.0660325		r48	0.00325125	0.000235647	0.00208449	0.00152854		f6	0.852838
		E1-6_f6c	Cm	258.1 -> 112.0	3.87	2851431	0.335965	1298543	Cm D3	261.0 -> 112.0	3.87	815822	0.096123	1298543	Cm lab	265.0 -> 114.0	3.87	6136	0.000723	1298543	Cm lab D3	268.0 -> 114.0	3.87	232430	0.027386	1298543				f6	0.0957744	0.027402	0.00123524	0.0467889														f6	0.842851
		E1-6_r6a	Cm	258.1 -> 112.0	3.87	232934	0.030089	1184454	Cm D3	261.0 -> 112.0	3.86	23881	0.003085	1184454	Cm lab	265.0 -> 114.0	3.87	645460	0.083376	1184454	Cm lab D3	268.0 -> 114.0	3.86	2000346	0.258389	1184454				r6	0.0439357	0.00450469	0.0291027	0.0901915														r6	0.386651
		E1-6_r6b	Cm	258.1 -> 112.0	3.87	220399	0.028967	1164124	Cm D3	261.0 -> 112.0	3.86	23099	0.003036	1164124	Cm lab	265.0 -> 114.0	3.87	596510	0.078398	1164124	Cm lab D3	268.0 -> 114.0	3.86	1887011	0.248007	1164124				r6	0.0454384	0.00476235	0.0296769	0.0938811														r6	0.399875
		E1-6_r6c	Cm	258.1 -> 112.0	3.87	285798	0.034173	1279558	Cm D3	261.0 -> 112.0	3.86	28928	0.003459	1279558	Cm lab	265.0 -> 114.0	3.87	773660	0.092508	1279558	Cm lab D3	268.0 -> 114.0	3.86	2465098	0.294756	1279558				r6	0.0467883	0.00473593	0.0296984	0.0946274		originals												r6	0.411755
		E1-6_f24a	Cm	258.1 -> 112.0	3.87	949443	0.124297	1168684	Cm D3	261.0 -> 112.0	3.86	635188	0.083156	1168684	Cm lab	265.0 -> 114.0	3.87	36294	0.004752	1168684	Cm lab D3	268.0 -> 114.0	3.86	1554527	0.203512	1168684				f24	0.0846213	0.0566125	0.00223395	0.0956726		methyl												f24	0.744699
		E1-6_f24b	Cm	258.1 -> 112.0	3.87	1000277	0.121409	1260543	Cm D3	261.0 -> 112.0	3.86	691549	0.083937	1260543	Cm lab	265.0 -> 114.0	3.87	37017	0.004493	1260543	Cm lab D3	268.0 -> 114.0	3.86	1711537	0.207738	1260543				f24	0.083091	0.0574456	0.00209997	0.0970939		new												f24	0.731232
		E1-6_f24c	Cm	258.1 -> 112.0	3.87	1031972	0.126767	1245515	Cm D3	261.0 -> 112.0	3.86	705232	0.086631	1245515	Cm lab	265.0 -> 114.0	3.87	40563	0.004983	1245515	Cm lab D3	268.0 -> 114.0	3.86	1728336	0.212308	1245515				f24	0.0809439	0.0553161	0.00218552	0.0931172														f24	0.712337
		E1-6_r24a	Cm	258.1 -> 112.0	3.87	1778191	0.209672	1297558	Cm D3	261.0 -> 112.0	3.86	37494	0.004421	1297558	Cm lab	265.0 -> 114.0	3.87	629289	0.074201	1297558	Cm lab D3	268.0 -> 114.0	3.87	906914	0.106937	1297558				r24	0.0884845	0.00186572	0.0542973	0.0782521														r24	0.778697
		E1-6_r24b	Cm	258.1 -> 112.0	3.87	1655770	0.202386	1251721	Cm D3	261.0 -> 112.0	3.87	31640	0.003867	1251721	Cm lab	265.0 -> 114.0	3.88	584545	0.071449	1251721	Cm lab D3	268.0 -> 114.0	3.87	815048	0.099624	1251721				r24	0.0883881	0.00168884	0.0536253	0.0747718														r24	0.777849
		E1-6_r24c	Cm	258.1 -> 112.0	3.87	1704711	0.216061	1207151	Cm D3	261.0 -> 112.0	3.86	34774	0.004407	1207151	Cm lab	265.0 -> 114.0	3.87	604869	0.076663	1207151	Cm lab D3	268.0 -> 114.0	3.87	830978	0.105321	1207151				r24	0.0914185	0.00186466	0.055777	0.0766274														r24	0.804517
		E1-6_f48a	Cm	258.1 -> 112.0	3.87	536050	0.058295	1406896	Cm D3	261.0 -> 112.0	3.86	644945	0.070137	1406896	Cm lab	265.0 -> 114.0	3.87	119233	0.012967	1406896	Cm lab D3	268.0 -> 114.0	3.87	3768591	0.409831	1406896				f48	0.0622698	0.0749193	0.00439723	0.138978														f48	0.547998
		E1-6_f48b	Cm	258.1 -> 112.0	3.87	428656	0.050521	1298142	Cm D3	261.0 -> 112.0	3.86	533787	0.062912	1298142	Cm lab	265.0 -> 114.0	3.87	96473	0.01137	1298142	Cm lab D3	268.0 -> 114.0	3.86	3075511	0.362479	1298142				f48	0.0593993	0.0739678	0.00433341	0.138151														f48	0.522736
		E1-6_f48c	Cm	258.1 -> 112.0	3.87	401675	0.051069	1203390	Cm D3	261.0 -> 112.0	3.86	441294	0.056106	1203390	Cm lab	265.0 -> 114.0	3.87	82067	0.010434	1203390	Cm lab D3	268.0 -> 114.0	3.86	2998704	0.381255	1203390				f48	0.0641226	0.0704471	0.00365274	0.13347														f48	0.564303
		E1-6_r48a	Cm	258.1 -> 112.0	3.87	3607255	0.450739	1224446	Cm D3	261.0 -> 112.0	3.87	95028	0.011874	1224446	Cm lab	265.0 -> 114.0	3.88	479983	0.059975	1224446	Cm lab D3	268.0 -> 114.0	3.87	408198	0.051006	1224446				r48	0.140729	0.00370728	0.0795127	0.0676219														r48	1.23847
		E1-6_r48b	Cm	258.1 -> 112.0	3.87	3576557	0.429782	1273224	Cm D3	261.0 -> 112.0	3.87	90109	0.010828	1273224	Cm lab	265.0 -> 114.0	3.88	451918	0.054305	1273224	Cm lab D3	268.0 -> 114.0	3.87	390569	0.046933	1273224				r48	0.135738	0.00341981	0.0769532	0.0665066														r48	1.19455
		E1-6_r48c	Cm	258.1 -> 112.0	3.88	3653079	0.423569	1319541	Cm D3	261.0 -> 112.0	3.87	86068	0.009979	1319541	Cm lab	265.0 -> 114.0	3.88	454218	0.052666	1319541	Cm lab D3	268.0 -> 114.0	3.87	390499	0.045278	1319541				r48	0.132859	0.00313007	0.0744067	0.0639689														r48	1.16921
[truncated: 13 more columns]

## Sheet: Gm
	# per tRNA:		unlabeled						labeled (Met)						labeled (Urd / A)						labeled (Urd / A / Met)										number of mods per tRNA						Average						STABWN						new transcript percentages
	correction	1	Compound	Transition	RT	Area	calc. Conc.	SILIS	Compound	Transition	RT	Area	calc. Conc.	SILIS	Compound	Transition	RT	Area	calc. Conc.	SILIS	Compound	Transition	RT	Area	calc. Conc.	SILIS					unlabeled	Met	labeled	labeledMet			unlabeled	Met	labeled	labeledMet			unlabeled	Met	labeled	labeledMet
		E1-6_f0a	Gm	298.1 -> 152.0	4.93	9852550	0.82508	1724286	Gm D3	301.0 -> 152.0	4.93	32258	0.002701	1724286	Gm lab	302.0 -> 156.0	4.93	1566	0.000131	1724286	Gm lab D3	305.0 -> 156.0	4.78	0	0	1724286		0		f0	0.20273	0.00066366	0.125266	0		f0	0.208333	0.000658339	0.11752	0		f0	0.0040028	4.87186e-06	0.0108843	0		f0	0.973103
		E1-6_f0b	Gm	298.1 -> 152.0	4.93	10050959	0.750958	1932631	Gm D3	301.0 -> 152.0	4.93	30929	0.002311	1932631	Gm lab	302.0 -> 156.0	4.94	2135	0.00016	1932631	Gm lab D3	305.0 -> 156.0	4.95	0	0	1932631		6		f0	0.211831	0.000651888	0.125166	0		r0	0.0313577	0.402854	0.000899961	0.164467		r0	0.00147075	0.0138625	7.22271e-05	0.00275692		f0	1.01679
		E1-6_f0c	Gm	298.1 -> 152.0	4.93	11181977	0.883918	1826683	Gm D3	301.0 -> 152.0	4.93	35037	0.00277	1826683	Gm lab	302.0 -> 156.0	4.92	1814	0.000143	1826683	Gm lab D3	305.0 -> 156.0	4.92	0	0	1826683		24		f0	0.210439	0.000659469	0.102128	0		f6	0.177454	0.0430857	0.00140056	0.0694133		f6	0.000661476	0.000438149	6.09987e-05	0.000721606		f0	1.01011
		E1-6_r0a	Gm	298.1 -> 152.0	4.93	55192	0.004565	1745864	Gm D3	301.0 -> 152.0	4.91	654583	0.054139	1745864	Gm lab	302.0 -> 156.0	4.93	34697	0.00287	1745864	Gm lab D3	305.0 -> 156.0	4.91	6939253	0.57393	1745864		48		r0	0.032417	0.384452	0.000802942	0.160569		r6	0.0848478	0.058668	0.0438752	0.142282		r6	0.00169931	7.97813e-05	0.000410115	0.00117182		r0	0.155602
		E1-6_r0b	Gm	298.1 -> 152.0	4.93	51694	0.004154	1796742	Gm D3	301.0 -> 152.0	4.91	667144	0.053616	1796742	Gm lab	302.0 -> 156.0	4.93	38753	0.003114	1796742	Gm lab D3	305.0 -> 156.0	4.91	7005050	0.562966	1796742				r0	0.0323783	0.417909	0.0009208	0.166467		f24	0.159555	0.0926998	0.00268844	0.138499		f24	0.00166777	0.0010504	0.000174998	0.00162636		r0	0.155416
		E1-6_r0c	Gm	298.1 -> 152.0	4.93	47754	0.003929	1755187	Gm D3	301.0 -> 152.0	4.91	662603	0.054511	1755187	Gm lab	302.0 -> 156.0	4.92	40911	0.003366	1755187	Gm lab D3	305.0 -> 156.0	4.91	6973197	0.573674	1755187				r0	0.0292779	0.406202	0.00097614	0.166365		r24	0.149823	0.00976871	0.0884853	0.124905		r24	0.00220354	0.000256347	0.00129873	0.00182358		r0	0.140534
		E1-6_f6a	Gm	298.1 -> 152.0	4.93	7395165	0.551031	1937888	Gm D3	301.0 -> 152.0	4.91	1795624	0.133796	1937888	Gm lab	302.0 -> 156.0	4.93	9315	0.000694	1937888	Gm lab D3	305.0 -> 156.0	4.91	482419	0.035946	1937888				f6	0.176521	0.0428612	0.00132222	0.0684851		f48	0.122015	0.144997	0.00412328	0.157338		f48	0.00100107	0.0105935	0.000256157	0.00225556		f6	0.847303
		E1-6_f6b	Gm	298.1 -> 152.0	4.93	6685949	0.577149	1672754	Gm D3	301.0 -> 152.0	4.91	1642707	0.141803	1672754	Gm lab	302.0 -> 156.0	4.93	8864	0.000765	1672754	Gm lab D3	305.0 -> 156.0	4.91	441987	0.038154	1672754				f6	0.177855	0.0436982	0.00140843	0.0702447		r48	0.186941	0.00772177	0.127225	0.113516		r48	0.00312399	0.000506422	0.00500327	0.000923778		f6	0.853704
		E1-6_f6c	Gm	298.1 -> 152.0	4.93	7749843	0.62435	1792344	Gm D3	301.0 -> 152.0	4.91	1859160	0.149779	1792344	Gm lab	302.0 -> 156.0	4.92	10688	0.000861	1792344	Gm lab D3	305.0 -> 156.0	4.91	505006	0.040685	1792344				f6	0.177985	0.0426979	0.00147102	0.0695102														f6	0.854329
		E1-6_r6a	Gm	298.1 -> 152.0	4.93	655290	0.056771	1666711	Gm D3	301.0 -> 152.0	4.91	464499	0.040242	1666711	Gm lab	302.0 -> 156.0	4.93	1432412	0.124098	1666711	Gm lab D3	305.0 -> 156.0	4.91	4650442	0.402894	1666711				r6	0.0828965	0.058761	0.0433168	0.140631														r6	0.397904
		E1-6_r6b	Gm	298.1 -> 152.0	4.93	649776	0.055487	1690953	Gm D3	301.0 -> 152.0	4.91	437220	0.037336	1690953	Gm lab	302.0 -> 156.0	4.93	1370153	0.117002	1690953	Gm lab D3	305.0 -> 156.0	4.91	4431200	0.378396	1690953				r6	0.0870383	0.0585662	0.0442902	0.143239														r6	0.417784
		E1-6_r6c	Gm	298.1 -> 152.0	4.93	806729	0.061796	1885052	Gm D3	301.0 -> 152.0	4.91	559475	0.042856	1885052	Gm lab	302.0 -> 156.0	4.93	1789982	0.137114	1885052	Gm lab D3	305.0 -> 156.0	4.91	5813945	0.445353	1885052				r6	0.0846086	0.0586767	0.0440186	0.142974		originals												r6	0.406122
		E1-6_f24a	Gm	298.1 -> 152.0	4.93	2882200	0.234452	1775114	Gm D3	301.0 -> 152.0	4.91	1697944	0.138119	1775114	Gm lab	302.0 -> 156.0	4.93	76477	0.006221	1775114	Gm lab D3	305.0 -> 156.0	4.91	3614516	0.294023	1775114				f24	0.159615	0.0940313	0.00292454	0.138223		methyl												f24	0.766151
		E1-6_f24b	Gm	298.1 -> 152.0	4.93	3025608	0.236075	1850627	Gm D3	301.0 -> 152.0	4.91	1734174	0.13531	1850627	Gm lab	302.0 -> 156.0	4.93	72248	0.005637	1850627	Gm lab D3	305.0 -> 156.0	4.91	3855807	0.300852	1850627				f24	0.161567	0.0926047	0.00263466	0.140614		new												f24	0.775523
		E1-6_f24c	Gm	298.1 -> 152.0	4.93	3086996	0.246636	1807326	Gm D3	301.0 -> 152.0	4.91	1792879	0.143242	1807326	Gm lab	302.0 -> 156.0	4.93	71520	0.005714	1807326	Gm lab D3	305.0 -> 156.0	4.91	3899911	0.311584	1807326				f24	0.157483	0.0914636	0.00250613	0.136659														f24	0.75592
		E1-6_r24a	Gm	298.1 -> 152.0	4.93	4596234	0.355305	1867920	Gm D3	301.0 -> 152.0	4.91	310234	0.023982	1867920	Gm lab	302.0 -> 156.0	4.93	1544803	0.119419	1867920	Gm lab D3	305.0 -> 156.0	4.91	2213096	0.17108	1867920				r24	0.149944	0.0101207	0.087386	0.125189														r24	0.71973
		E1-6_r24b	Gm	298.1 -> 152.0	4.93	4185303	0.336744	1794665	Gm D3	301.0 -> 152.0	4.91	270862	0.021793	1794665	Gm lab	302.0 -> 156.0	4.93	1453286	0.11693	1794665	Gm lab D3	305.0 -> 156.0	4.91	2029279	0.163273	1794665				r24	0.147066	0.00951767	0.0877607	0.122543														r24	0.705919
		E1-6_r24c	Gm	298.1 -> 152.0	4.93	4266299	0.360328	1709663	Gm D3	301.0 -> 152.0	4.91	270535	0.022849	1709663	Gm lab	302.0 -> 156.0	4.93	1469657	0.124126	1709663	Gm lab D3	305.0 -> 156.0	4.91	2066474	0.174532	1709663				r24	0.15246	0.00966774	0.0903092	0.126983														r24	0.731808
		E1-6_f48a	Gm	298.1 -> 152.0	4.93	1608378	0.114799	2023044	Gm D3	301.0 -> 152.0	4.91	1965864	0.140315	2023044	Gm lab	302.0 -> 156.0	4.93	179901	0.012841	2023044	Gm lab D3	305.0 -> 156.0	4.92	6393203	0.456321	2023044				f48	0.122627	0.149882	0.0043545	0.154743														f48	0.588608
		E1-6_f48b	Gm	298.1 -> 152.0	4.93	1271705	0.102577	1790163	Gm D3	301.0 -> 152.0	4.91	1632492	0.131679	1790163	Gm lab	302.0 -> 156.0	4.93	138220	0.011149	1790163	Gm lab D3	305.0 -> 156.0	4.91	5212453	0.420442	1790163				f48	0.120603	0.154819	0.00424918	0.160242														f48	0.578896
		E1-6_f48c	Gm	298.1 -> 152.0	4.93	1175226	0.097813	1734932	Gm D3	301.0 -> 152.0	4.91	1246754	0.103766	1734932	Gm lab	302.0 -> 156.0	4.93	129261	0.010758	1734932	Gm lab D3	305.0 -> 156.0	4.91	5389388	0.448553	1734932				f48	0.122815	0.130289	0.00376616	0.157029														f48	0.589511
		E1-6_r48a	Gm	298.1 -> 152.0	4.93	6760381	0.609632	1601254	Gm D3	301.0 -> 152.0	4.91	297412	0.02682	1601254	Gm lab	302.0 -> 156.0	4.93	1085382	0.097877	1601254	Gm lab D3	305.0 -> 156.0	4.91	960413	0.086607	1601254				r48	0.190338	0.0083737	0.129762	0.11482														r48	0.913625
		E1-6_r48b	Gm	298.1 -> 152.0	4.93	6901560	0.57878	1721832	Gm D3	301.0 -> 152.0	4.91	288923	0.02423	1721832	Gm lab	302.0 -> 156.0	4.93	1011772	0.084849	1721832	Gm lab D3	305.0 -> 156.0	4.91	950188	0.079685	1721832				r48	0.182796	0.00765258	0.120236	0.112918														r48	0.877424
		E1-6_r48c	Gm	298.1 -> 152.0	4.93	7811112	0.598372	1884942	Gm D3	301.0 -> 152.0	4.92	297110	0.02276	1884942	Gm lab	302.0 -> 156.0	4.93	1216653	0.093202	1884942	Gm lab D3	305.0 -> 156.0	4.91	1042311	0.079847	1884942				r48	0.187689	0.00713903	0.131676	0.112808														r48	0.900906
[truncated: 13 more columns]

## Sheet: m5C
	# per tRNA:		unlabeled						labeled (Met)						labeled (Urd / A)						labeled (Urd / A / Met)										number of mods per tRNA						Average						STABWN						new transcript percentages
	correction	1	Compound	Transition	RT	Area	calc. Conc.	SILIS	Compound	Transition	RT	Area	calc. Conc.	SILIS	Compound	Transition	RT	Area	calc. Conc.	SILIS	Compound	Transition	RT	Area	calc. Conc.	SILIS					unlabeled	Met	labeled	labeledMet			unlabeled	Met	labeled	labeledMet			unlabeled	Met	labeled	labeledMet
		E1-6_f0a	m5C	258.1 -> 126.0	3.64	45552227	6.80475	4242673	m5C D3	261.0 -> 129.0	3.62	4274	0.000638	4242673	m5C lab	265.0 -> 128.0	3.61	750	0.000112	4242673	m5C lab D3	268.0 -> 131.0	3.63	8586	0.001283	4242673		0		f0	1.67199	0.000156762	0.107098	1.22685		f0	1.67652	0.000167581	0.08802	1.06372		f0	0.0333344	9.20966e-06	0.0253914	0.1518		f0	0.997297
		E1-6_f0b	m5C	258.1 -> 126.0	3.64	52533989	6.0955	5462263	m5C D3	261.0 -> 129.0	3.64	5098	0.000591	5462263	m5C lab	265.0 -> 128.0	3.65	1151	0.000134	5462263	m5C lab D3	268.0 -> 131.0	3.63	12151	0.00141	5462263		6		f0	1.71942	0.00016671	0.104827	1.10303		r0	0.0132938	0.408285	0.0109148	1.69692		r0	0.000223099	0.00903125	0.000129118	0.00276291		f0	1.02559
		E1-6_f0c	m5C	258.1 -> 126.0	3.64	49144735	6.8808	4526683	m5C D3	261.0 -> 129.0	3.64	5379	0.000753	4526683	m5C lab	265.0 -> 128.0	3.65	518	7.3e-05	4526683	m5C lab D3	268.0 -> 131.0	3.62	8615	0.001206	4526683		24		f0	1.63815	0.000179271	0.052135	0.861299		f6	1.42344	0.247869	0.0267078	1.23285		f6	0.00734645	0.00147506	0.000644552	0.0259766		f0	0.977113
		E1-6_r0a	m5C	258.1 -> 126.0	3.63	13118	0.001912	4347565	m5C D3	261.0 -> 129.0	3.62	382147	0.055709	4347565	m5C lab	265.0 -> 128.0	3.64	269020	0.039217	4347565	m5C lab D3	268.0 -> 131.0	3.61	41674629	6.0753	4347565		48		r0	0.0135775	0.395601	0.0109718	1.69969		r6	1.15	0.0711155	0.282961	1.41345		r6	0.0307364	0.000565789	0.00229461	0.0144656		r0	0.00809862
		E1-6_r0b	m5C	258.1 -> 126.0	3.64	12005	0.001672	4550396	m5C D3	261.0 -> 129.0	3.62	383114	0.053361	4550396	m5C lab	265.0 -> 128.0	3.64	267975	0.037324	4550396	m5C lab D3	268.0 -> 131.0	3.62	41226485	5.74208	4550396				r0	0.0130324	0.415922	0.0110366	1.69791		f24	1.06567	0.433436	0.0355466	1.4704		f24	0.00835219	0.00785198	0.000139939	0.0287587		r0	0.00777347
		E1-6_r0c	m5C	258.1 -> 126.0	3.64	12753	0.001781	4538030	m5C D3	261.0 -> 129.0	3.61	397164	0.055468	4538030	m5C lab	265.0 -> 128.0	3.64	265075	0.037021	4538030	m5C lab D3	268.0 -> 131.0	3.62	41804384	5.83843	4538030				r0	0.0132716	0.413333	0.0107361	1.69315		r24	1.48342	0.026721	0.445619	1.04638		r24	0.0317962	0.000545394	0.00582213	0.0105906		r0	0.00791613
		E1-6_f6a	m5C	258.1 -> 126.0	3.64	33002393	4.41201	4740790	m5C D3	261.0 -> 129.0	3.61	5742136	0.767652	4740790	m5C lab	265.0 -> 128.0	3.64	101387	0.013554	4740790	m5C lab D3	268.0 -> 131.0	3.61	4696199	0.627824	4740790				f6	1.41338	0.245915	0.0258234	1.19614		f48	0.697135	0.547102	0.0458509	1.49731		f48	0.0113688	0.00984855	0.00407643	0.0275783		f6	0.843041
		E1-6_f6b	m5C	258.1 -> 126.0	3.64	31438649	4.62821	4305191	m5C D3	261.0 -> 129.0	3.62	5499279	0.809572	4305191	m5C lab	265.0 -> 128.0	3.64	99466	0.014643	4305191	m5C lab D3	268.0 -> 131.0	3.62	4612059	0.67896	4305191				f6	1.42623	0.249479	0.026959	1.25002		r48	1.51551	0.0313271	0.590762	0.802918		r48	0.00469329	0.00169463	0.0107064	0.010329		f6	0.850711
		E1-6_f6c	m5C	258.1 -> 126.0	3.64	35795123	5.01875	4520333	m5C D3	261.0 -> 129.0	3.62	6210126	0.870707	4520333	m5C lab	265.0 -> 128.0	3.64	114141	0.016003	4520333	m5C lab D3	268.0 -> 131.0	3.62	5228258	0.733041	4520333				f6	1.43071	0.248215	0.0273411	1.2524														f6	0.853379
		E1-6_r6a	m5C	258.1 -> 126.0	3.64	5296425	0.774313	4335188	m5C D3	261.0 -> 129.0	3.62	330424	0.048307	4335188	m5C lab	265.0 -> 128.0	3.64	5502626	0.804459	4335188	m5C lab D3	268.0 -> 131.0	3.62	27560280	4.02919	4335188				r6	1.13065	0.0705375	0.280799	1.4064														r6	0.6744
		E1-6_r6b	m5C	258.1 -> 126.0	3.64	4929014	0.717804	4352075	m5C D3	261.0 -> 129.0	3.61	310481	0.045215	4352075	m5C lab	265.0 -> 128.0	3.64	5190574	0.755894	4352075	m5C lab D3	268.0 -> 131.0	3.62	26005774	3.78717	4352075				r6	1.12597	0.0709254	0.286138	1.43361														r6	0.671608
		E1-6_r6c	m5C	258.1 -> 126.0	3.64	6337634	0.871615	4608340	m5C D3	261.0 -> 129.0	3.62	381748	0.052502	4608340	m5C lab	265.0 -> 128.0	3.64	6385792	0.878238	4608340	m5C lab D3	268.0 -> 131.0	3.62	31716291	4.36194	4608340				r6	1.19338	0.0718837	0.281946	1.40034		originals												r6	0.71182
		E1-6_f24a	m5C	258.1 -> 126.0	3.64	10905326	1.57627	4384789	m5C D3	261.0 -> 129.0	3.62	4465586	0.645463	4384789	m5C lab	265.0 -> 128.0	3.64	525239	0.075919	4384789	m5C lab D3	268.0 -> 131.0	3.62	21674583	3.13288	4384789				f24	1.07313	0.43943	0.0356901	1.47279		methyl												f24	0.640091
		E1-6_f24b	m5C	258.1 -> 126.0	3.64	11350379	1.56325	4601767	m5C D3	261.0 -> 129.0	3.62	4652457	0.640766	4601767	m5C lab	265.0 -> 128.0	3.64	549266	0.075648	4601767	m5C lab D3	268.0 -> 131.0	3.62	23370126	3.21868	4601767				f24	1.06987	0.438533	0.0353568	1.50437		new												f24	0.638149
		E1-6_f24c	m5C	258.1 -> 126.0	3.64	11659163	1.65069	4476558	m5C D3	261.0 -> 129.0	3.62	4671861	0.661436	4476558	m5C lab	265.0 -> 128.0	3.64	573191	0.081152	4476558	m5C lab D3	268.0 -> 131.0	3.62	23094153	3.26964	4476558				f24	1.05401	0.422343	0.0355929	1.43405														f24	0.628686
		E1-6_r24a	m5C	258.1 -> 126.0	3.64	26359656	3.4333	4865974	m5C D3	261.0 -> 129.0	3.62	497567	0.064807	4865974	m5C lab	265.0 -> 128.0	3.64	4636132	0.603848	4865974	m5C lab D3	268.0 -> 131.0	3.62	10890939	1.41853	4865974				r24	1.4489	0.0273495	0.441871	1.03802														r24	0.864231
		E1-6_r24b	m5C	258.1 -> 126.0	3.64	24321720	3.379	4561920	m5C D3	261.0 -> 129.0	3.62	428836	0.059578	4561920	m5C lab	265.0 -> 128.0	3.64	4230693	0.587768	4561920	m5C lab D3	268.0 -> 131.0	3.62	9971972	1.3854	4561920				r24	1.47571	0.0260195	0.441144	1.0398														r24	0.880224
		E1-6_r24c	m5C	258.1 -> 126.0	3.64	25033403	3.60573	4400165	m5C D3	261.0 -> 129.0	3.62	439652	0.063326	4400165	m5C lab	265.0 -> 128.0	3.64	4330746	0.623786	4400165	m5C lab D3	268.0 -> 131.0	3.62	10127568	1.45874	4400165				r24	1.52563	0.0267941	0.453842	1.06132														r24	0.91
		E1-6_f48a	m5C	258.1 -> 126.0	3.64	5089739	0.664518	4854345	m5C D3	261.0 -> 129.0	3.62	3932837	0.513473	4854345	m5C lab	265.0 -> 128.0	3.64	1112905	0.145301	4854345	m5C lab D3	268.0 -> 131.0	3.62	34125301	4.45541	4854345				f48	0.709828	0.548484	0.0492729	1.51087														f48	0.423394
		E1-6_f48b	m5C	258.1 -> 126.0	3.64	4159401	0.580269	4543010	m5C D3	261.0 -> 129.0	3.62	3404461	0.474949	4543010	m5C lab	265.0 -> 128.0	3.64	905728	0.126356	4543010	m5C lab D3	268.0 -> 131.0	3.62	28628727	3.99393	4543010				f48	0.682242	0.558414	0.0481577	1.52219														f48	0.406939
		E1-6_f48c	m5C	258.1 -> 126.0	3.64	3820047	0.556969	4346899	m5C D3	261.0 -> 129.0	3.62	2919156	0.425618	4346899	m5C lab	265.0 -> 128.0	3.64	786055	0.114608	4346899	m5C lab D3	268.0 -> 131.0	3.62	28581379	4.16721	4346899				f48	0.699334	0.534409	0.040122	1.45886														f48	0.417134
		E1-6_r48a	m5C	258.1 -> 126.0	3.64	32886729	4.86427	4284941	m5C D3	261.0 -> 129.0	3.62	717871	0.10618	4284941	m5C lab	265.0 -> 128.0	3.64	2971605	0.43953	4284941	m5C lab D3	268.0 -> 131.0	3.62	4103785	0.60699	4284941				r48	1.51871	0.0331514	0.582713	0.804725														r48	0.905873
		E1-6_r48b	m5C	258.1 -> 126.0	3.64	33318486	4.80938	4390746	m5C D3	261.0 -> 129.0	3.62	696685	0.100563	4390746	m5C lab	265.0 -> 128.0	3.64	2853541	0.411896	4390746	m5C lab D3	268.0 -> 131.0	3.62	3982328	0.574831	4390746				r48	1.51895	0.0317609	0.583679	0.814567														r48	0.906013
		E1-6_r48c	m5C	258.1 -> 126.0	3.64	34898833	4.81047	4597962	m5C D3	261.0 -> 129.0	3.62	672333	0.092675	4597962	m5C lab	265.0 -> 128.0	3.64	3111268	0.428858	4597962	m5C lab D3	268.0 -> 131.0	3.62	4053894	0.55879	4597962				r48	1.50888	0.0290689	0.605892	0.789461														r48	0.900006
[truncated: 13 more columns]

[truncated: 15 more sheets: m1G, m2G, m5U, m22G, Y, m6A, m3C, mcm5s2U, m1I, Um, I, t6A, Am, m3U, i6A]
