# Supplementary material for: Cell culture NAIL-MS allows insight into human tRNA and rRNA modification dynamics in vivo
Source: Nat Commun. 2021 Jan 15;12:389. doi: 10.1038/s41467-020-20576-4 (PMC7810713; doi:10.1038/s41467-020-20576-4)
Supplement: Supplementary file 3 — Source Data [file 41467_2020_20576_MOESM3_ESM.zip › Figure4 - 0,6,24,48 Phe.xlsx]

## Sheet: CUGA
	C	unlabeled	labeled		U	unlabeled	labeled		G	unlabeled	labeled		A	unlabeled	labeled			MITTELWERT	unlabeled	labeled				STABWN	unlabeled	labeled		Sum		ratio	concentration		how much of culture is unlabeled (quantitatively)
	E1-6_f0a	0.146328	0		E1-6_f0a	0.162745	0		E1-6_f0a	0.233554	0		E1-6_f0a	0.598845	0.000318812			f0	0.180876	0		0		f0	0.0378476	0		f0	0.180876	1	35.4	1239	1239
	E1-6_f0b	0.219332	0		E1-6_f0b	0.213064	0		E1-6_f0b	0.335763	0		E1-6_f0b	0.80868	0.000977875			f0	0.256053	0		0		f0	0.0564214	0		f0	0.256053	1	43.48	1521.8	1521.8	1445.73	100
	E1-6_f0c	0.215105	0		E1-6_f0c	0.213253	0		E1-6_f0c	0.305407	0		E1-6_f0c	0.731438	0.000272625			f0	0.244588	0		0		f0	0.043012	0		f0	0.244588	1	45.04	1576.4	1576.4
	E1-6_f6a	0.191428	0.0269273		E1-6_f6a	0.196011	0.0366881		E1-6_f6a	0.307494	0.0291724		E1-6_f6a	0.66677	0.0931488			r0	0.231644	0.0309293		0.117793		r0	0.0536665	0.00417399		r0	0.262574	0.117793	48	1680	197.892
	E1-6_f6b	0.174284	0.0266965		E1-6_f6b	0.179988	0.0334822		E1-6_f6b	0.286373	0.027929		E1-6_f6b	0.66887	0.0955676			r0	0.213549	0.0293692		0.120902		r0	0.0515476	0.00295152		r0	0.242918	0.120902	48.32	1691.2	204.469	197.626	100
	E1-6_f6c	0.119254	0.0201474		E1-6_f6c	0.130781	0.0238053		E1-6_f6c	0.198943	0.0216091		E1-6_f6c	0.47996	0.0607948			r0	0.14966	0.0218539		0.127418		r0	0.0351652	0.00150337		r0	0.171513	0.127418	42.72	1495.2	190.515
	E1-6_f24a	0.076417	0.0963199		E1-6_f24a	0.0902737	0.0926292		E1-6_f24a	0.142243	0.134833		E1-6_f24a	0.319035	0.257778			f6	0.102978	0.107927		0.511733		f6	0.0283353	0.0190846		f6	0.210905	0.488267	55.68	1948.8	951.534
	E1-6_f24b	0.118616	0.159378		E1-6_f24b	0.130977	0.153745		E1-6_f24b	0.236319	0.211214		E1-6_f24b	0.462806	0.414538			f6	0.161971	0.174779		0.519017		f6	0.0528139	0.0258657		f6	0.33675	0.480983	48.16	1685.6	810.744	834.802	57.7425
	E1-6_f24c	0.117796	0.15745		E1-6_f24c	0.11646	0.135895		E1-6_f24c	0.208285	0.204977		E1-6_f24c	0.487995	0.433348			f6	0.147514	0.166107		0.529644		f6	0.0429754	0.0288592		f6	0.313621	0.470356	45.08	1577.8	742.128
	E1-6_f48a	0.0883399	0.276841		E1-6_f48a	0.1102	0.253592		E1-6_f48a	0.201374	0.379		E1-6_f48a	0.447675	0.687345			r6	0.133305	0.303144		0.69457		r6	0.0489528	0.0544713		r6	0.436449	0.69457	51.76	1811.6	1258.28
	E1-6_f48b	0.171351	0.532906		E1-6_f48b	0.146911	0.454108		E1-6_f48b	0.371437	0.649199		E1-6_f48b	0.647259	1.43165			r6	0.2299	0.545405		0.703472		b3	0.100578	0.0801346		r6	0.775304	0.703472	55.28	1934.8	1361.08	1264.7	639.947
	E1-6_f48c	0.0814192	0.273756		E1-6_f48c	0.10505	0.249943		E1-6_f48c	0.165472	0.350261		E1-6_f48c	0.370412	0.659552			r6	0.117314	0.29132		0.712912		b1	0.0353931	0.0427966		r6	0.408634	0.712912	47.08	1647.8	1174.74
	E1-6_r0a	0.00739221	0.21108		E1-6_r0a	0.0431801	0.198952		E1-6_r0a	0.0189767	0.265791		E1-6_r0a	0.172137	0.49792			f24	0.023183	0.225274		0.906692		0-	0.01491	0.0290741		f24	0.248457	0.0933077	78.52	2748.2	256.428
	E1-6_r0b	0.00520357	0.186259		E1-6_r0b	0.0377879	0.172677		E1-6_r0b	0.0205597	0.253939		E1-6_r0b	0.197859	0.45112			f24	0.0211837	0.204292		0.906049		0+	0.0133098	0.0355413		f24	0.225475	0.0939513	65.84	2304.4	216.501	245.662	16.9922
	E1-6_r0c	0.00786764	0.20915		E1-6_r0c	0.0339757	0.163987		E1-6_r0c	0.0228081	0.28444		E1-6_r0c	0.181789	0.436408			f24	0.0215505	0.219192		0.910483		2-	0.0106956	0.0496851		f24	0.240743	0.0895166	84.28	2949.8	264.056
	E1-6_r6a	0.0359614	0.154143		E1-6_r6a	0.0795199	0.1282		E1-6_r6a	0.0373794	0.22731		E1-6_r6a	0.301755	0.33091			r24	0.0509535	0.169884		0.769272		2+	0.0202077	0.0419646		r24	0.220838	0.769272	72.72	2545.2	1957.95
	E1-6_r6b	0.0607519	0.277182		E1-6_r6b	0.112732	0.232343		E1-6_r6b	0.0864472	0.394615		E1-6_r6b	0.482623	0.662083			r24	0.0866438	0.30138		0.776705		4-	0.0212213	0.0684213		r24	0.388024	0.776705	83.84	2934.4	2279.16	2145.67	1085.72
	E1-6_r6c	0.0504445	0.238238		E1-6_r6c	0.0907657	0.188724		E1-6_r6c	0.0590152	0.342951		E1-6_r6c	0.372107	0.587912			r24	0.0667418	0.256637		0.793611		4+	0.017344	0.0642932		r24	0.323379	0.793611	79.2	2772	2199.89
	E1-6_r24a	0.201931	0.122714		E1-6_r24a	0.240742	0.0980863		E1-6_r24a	0.294393	0.203725		E1-6_r24a	0.753629	0.256468			f48	0.245688	0.141509		0.365469		6-	0.0379091	0.0451282		f48	0.387197	0.634531	92	3220	2043.19
	E1-6_r24b	0.467466	0.281012		E1-6_r24b	0.543948	0.241218		E1-6_r24b	0.624537	0.472709		E1-6_r24b	1.53298	0.599288			f48	0.545317	0.331646		0.378176		6+	0.0641315	0.101061		f48	0.876963	0.621824	84.88	2970.8	1847.32	1715.13	118.634
	E1-6_r24c	0.192854	0.121592		E1-6_r24c	0.220754	0.0901442		E1-6_r24c	0.259647	0.186838		E1-6_r24c	0.691115	0.230406			f48	0.224418	0.132858		0.371864		b3	0.0273911	0.0402706		f48	0.357276	0.628136	57.08	1997.8	1254.89
	E1-6_r48a	0.28949	0.0729739		E1-6_r48a	0.294306	0.0517068		E1-6_r48a	0.419959	0.127504		E1-6_r48a	1.03713	0.147362			r48	0.334585	0.0840616		0.200794		b1	0.0604005	0.031922		r48	0.418646	0.200794	77.76	2721.6	546.481
	E1-6_r48b	0.311388	0.0726644		E1-6_r48b	0.330432	0.0560043		E1-6_r48b	0.418265	0.131182		E1-6_r48b	1.06332	0.149395			r48	0.353362	0.0866169		0.196866		0-	0.0465477	0.0322379		r48	0.439979	0.196866	95.08	3327.8	655.131	623.393	315.442
	E1-6_r48c	0.258683	0.0655474		E1-6_r48c	0.270359	0.0435088		E1-6_r48c	0.3697	0.109535		E1-6_r48c	0.895356	0.123022			r48	0.29958	0.0728637		0.195637		0+	0.0498103	0.027447		r48	0.372444	0.195637	97.64	3417.4	668.568
				percentages of new transcripts		m7G		m1A		Cm		Gm		m5C		m1G		m2G		Y		m5U		m22G		m6A		I
						Average	Stabwn	Average	Stabwn	Average	Stabwn	Average	Stabwn	Average	Stabwn	Average	Stabwn	Average	Stabwn	Average	Stabwn	Average	Stabwn	Average	Stabwn	Average	Stabwn	Average	Stabwn
				forward	0	#DIV/0!	#DIV/0!	#DIV/0!	#DIV/0!	#DIV/0!	#DIV/0!	#DIV/0!	#DIV/0!	#DIV/0!	#DIV/0!	#DIV/0!	#DIV/0!	#DIV/0!	#DIV/0!	#DIV/0!	#DIV/0!	#DIV/0!	#DIV/0!	#DIV/0!	#DIV/0!	#DIV/0!	#DIV/0!	#DIV/0!	#DIV/0!
					6	65.9375	5.2168	89.6476	4.74798	67.8355	2.28	52.9019	2.9542	108.956	2.69134	144.19	6.22439	68.2621	2.96164	118.273	24.0783	233.439	11.898	59.3333	4.37878	233.439	11.898	76.4175	10.5414
					24	97.3637	3.11812	109.786	3.07388	104.816	6.59308	92.4595	3.54246	120.975	4.92471	147.221	4.49767	95.2213	1.71193	105.924	8.75926	144.777	3.13333	84.6901	2.29331	144.777	3.13333	60.8155	12.616
					48	96.4747	0.679588	127.857	5.09282	129.226	7.66334	95.6262	1.52159	129.001	6.44082	66.4167	15.9901	90.0031	2.24468	112.308	5.99223	141.735	8.54596	82.1244	0.254531	141.735	8.54596	113.576	66.5974
						0	0	0	0			0	0	0	0	0	0	0	0	0	0	0	0	0	0	0	0	0	0
				reverse	0	0	0	1.55283	0.0993376	9.55998	0.990915	36.9206	2.19661	0	0	21.0879	0.820987	0	0	0	0	22.1596	2.11977	16.9357	0.876715	22.1596	2.11977	366.852	18.6822
					6	48.5682	3.51742	54.8626	3.99482	50.1042	5.55294	48.3184	3.91424	62.2686	5.01421	121.023	4.2466	51.7552	1.47867	106.515	8.89552	124.429	12.672	51.9903	3.21438	124.429	12.672	375.358	257.301
					24	87.2949	0.632044	94.0206	1.66268	94.8769	1.59719	86.0037	1.44465	95.4757	2.18901	117.249	1.72816	89.5472	1.51997	114.863	6.0969	119.453	11.0346	87.2334	2.02172	119.453	11.0346	101.897	24.9945
					48	95.5379	0.953584	122.906	3.39269	113.948	3.97694	97.628	0.924064	103.272	4.54825	25.3452	4.88006	89.7232	1.69	105.635	4.70926	126.734	6.93798	93.1506	2.02113	126.734	6.93798	124.072	40.7344

## Sheet: C
	# per tRNA:	14	unlabeled						labeled (Urd / A)								tRNA injected
			Compound	Transition	RT	Area	calc. Conc.	SILIS	Compound	Transition	RT	Area	calc. Conc.	SILIS			unlabeled	labeled
		E1-6_f0a	C	244,1 -> 112,0	1.962	50174	2.0486	606732	C lab	251,0 -> 114,0	1.733	0		606732		E1-6_f0a	0.146328	0
		E1-6_f0b	C	244,1 -> 112,0	1.962	60211	3.07065	485756	C lab	251,0 -> 114,0	1.733	0		485756		E1-6_f0b	0.219332	0
		E1-6_f0c	C	244,1 -> 112,0	1.962	81087	3.01147	667032	C lab	251,0 -> 114,0	1.747	0		667032		E1-6_f0c	0.215105	0
		E1-6_f6a	C	244,1 -> 112,0	1.962	57015	2.67999	527020	C lab	251,0 -> 114,0	1.961	8020	0.376982	527020		E1-6_f6a	0.191428	0.0269273
		E1-6_f6b	C	244,1 -> 112,0	1.962	60002	2.43998	609188	C lab	251,0 -> 114,0	1.961	9191	0.373751	609188		E1-6_f6b	0.174284	0.0266965
		E1-6_f6c	C	244,1 -> 112,0	1.962	38182	1.66956	566546	C lab	251,0 -> 114,0	1.961	6451	0.282063	566546		E1-6_f6c	0.119254	0.0201474
		E1-6_f24a	C	244,1 -> 112,0	1.962	26485	1.06984	613267	C lab	251,0 -> 114,0	1.961	33383	1.34848	613267		E1-6_f24a	0.076417	0.0963199
		E1-6_f24b	C	244,1 -> 112,0	1.962	33355	1.66062	497582	C lab	251,0 -> 114,0	1.961	44817	2.23129	497582		E1-6_f24b	0.118616	0.159378
		E1-6_f24c	C	244,1 -> 112,0	1.962	40708	1.64915	611501	C lab	251,0 -> 114,0	1.961	54412	2.20431	611501		E1-6_f24c	0.117796	0.15745
		E1-6_f48a	C	244,1 -> 112,0	1.949	26972	1.23676	540262	C lab	251,0 -> 114,0	1.947	84526	3.87578	540262		E1-6_f48a	0.0883399	0.276841
		E1-6_f48b	C	244,1 -> 112,0	1.949	59005	2.39891	609321	C lab	251,0 -> 114,0	1.961	183506	7.46069	609321		E1-6_f48b	0.171351	0.532906
		E1-6_f48c	C	244,1 -> 112,0	1.962	25920	1.13987	563313	C lab	251,0 -> 114,0	1.961	87150	3.83258	563313		E1-6_f48c	0.0814192	0.273756
		E1-6_r0a	C	244,1 -> 112,0	1.962	2189	0.103491	523926	C lab	251,0 -> 114,0	1.961	62499	2.95512	523926		E1-6_r0a	0.00739221	0.21108
		E1-6_r0b	C	244,1 -> 112,0	1.976	1700	0.07285	578023	C lab	251,0 -> 114,0	1.961	60844	2.60763	578023		E1-6_r0b	0.00520357	0.186259
		E1-6_r0c	C	244,1 -> 112,0	1.962	2727	0.110147	613363	C lab	251,0 -> 114,0	1.961	72499	2.9281	613363		E1-6_r0c	0.00786764	0.20915
		E1-6_r6a	C	244,1 -> 112,0	1.949	11756	0.503459	578442	C lab	251,0 -> 114,0	1.947	50389	2.158	578442		E1-6_r6a	0.0359614	0.154143
		E1-6_r6b	C	244,1 -> 112,0	1.949	15388	0.850527	448198	C lab	251,0 -> 114,0	1.961	70208	3.88055	448198		E1-6_r6b	0.0607519	0.277182
		E1-6_r6c	C	244,1 -> 112,0	1.962	14165	0.706223	496869	C lab	251,0 -> 114,0	1.961	66897	3.33533	496869		E1-6_r6c	0.0504445	0.238238
		E1-6_r24a	C	244,1 -> 112,0	1.962	54734	2.82703	479624	C lab	251,0 -> 114,0	1.961	33262	1.718	479624		E1-6_r24a	0.201931	0.122714
		E1-6_r24b	C	244,1 -> 112,0	1.962	153973	6.54452	582829	C lab	251,0 -> 114,0	1.961	92560	3.93417	582829		E1-6_r24b	0.467466	0.281012
		E1-6_r24c	C	244,1 -> 112,0	1.962	58907	2.69995	540483	C lab	251,0 -> 114,0	1.961	37140	1.70229	540483		E1-6_r24c	0.192854	0.121592
		E1-6_r48a	C	244,1 -> 112,0	1.962	101064	4.05286	617745	C lab	251,0 -> 114,0	1.961	25476	1.02163	617745		E1-6_r48a	0.28949	0.0729739
		E1-6_r48b	C	244,1 -> 112,0	1.962	107280	4.35943	609625	C lab	251,0 -> 114,0	1.961	25034	1.0173	609625		E1-6_r48b	0.311388	0.0726644
		E1-6_r48c	C	244,1 -> 112,0	1.962	94798	3.62156	648451	C lab	251,0 -> 114,0	1.961	24021	0.917664	648451		E1-6_r48c	0.258683	0.0655474

## Sheet: U
	# per tRNA:	9	unlabeled						labeled (Urd / A)								tRNA injected
			Compound	Transition	RT	Area	calc. Conc.	SILIS	Compound	Transition	RT	Area	calc. Conc.	SILIS			unlabeled	labeled
		E1-6_f0a	U	245,1 -> 113,0	2.871	23459	1.4647	235095	U lab	252,0 -> 115,0	2.87	0		235095		E1-6_f0a	0.162745	0
		E1-6_f0b	U	245,1 -> 113,0	2.871	27248	1.91757	208573	U lab	252,0 -> 115,0	2.857	0		208573		E1-6_f0b	0.213064	0
		E1-6_f0c	U	245,1 -> 113,0	2.871	32235	1.91928	246530	U lab	252,0 -> 115,0	2.857	0		246530		E1-6_f0c	0.213253	0
		E1-6_f6a	U	245,1 -> 113,0	2.871	22133	1.7641	184161	U lab	252,0 -> 115,0	2.87	4143	0.330193	184161		E1-6_f6a	0.196011	0.0366881
		E1-6_f6b	U	245,1 -> 113,0	2.871	22401	1.61989	202982	U lab	252,0 -> 115,0	2.87	4167	0.30134	202982		E1-6_f6b	0.179988	0.0334822
		E1-6_f6c	U	245,1 -> 113,0	2.871	15831	1.17703	197421	U lab	252,0 -> 115,0	2.87	2882	0.214248	197421		E1-6_f6c	0.130781	0.0238053
		E1-6_f24a	U	245,1 -> 113,0	2.885	12318	0.812463	222539	U lab	252,0 -> 115,0	2.87	12639	0.833663	222539		E1-6_f24a	0.0902737	0.0926292
		E1-6_f24b	U	245,1 -> 113,0	2.871	15405	1.17879	191820	U lab	252,0 -> 115,0	2.87	18083	1.38371	191820		E1-6_f24b	0.130977	0.153745
		E1-6_f24c	U	245,1 -> 113,0	2.871	15525	1.04814	217415	U lab	252,0 -> 115,0	2.87	18116	1.22306	217415		E1-6_f24c	0.11646	0.135895
		E1-6_f48a	U	245,1 -> 113,0	2.871	13277	0.991799	196489	U lab	252,0 -> 115,0	2.87	30552	2.28232	196489		E1-6_f48a	0.1102	0.253592
		E1-6_f48b	U	245,1 -> 113,0	2.871	20093	1.3222	223063	U lab	252,0 -> 115,0	2.87	62108	4.08697	223063		E1-6_f48b	0.146911	0.454108
		E1-6_f48c	U	245,1 -> 113,0	2.871	13558	0.945453	210497	U lab	252,0 -> 115,0	2.87	32259	2.24949	210497		E1-6_f48c	0.10505	0.249943
		E1-6_r0a	U	245,1 -> 113,0	2.871	5321	0.388621	200961	U lab	252,0 -> 115,0	2.87	24515	1.79057	200961		E1-6_r0a	0.0431801	0.198952
		E1-6_r0b	U	245,1 -> 113,0	2.871	4903	0.340091	211621	U lab	252,0 -> 115,0	2.87	22406	1.55409	211621		E1-6_r0b	0.0377879	0.172677
		E1-6_r0c	U	245,1 -> 113,0	2.871	5010	0.305781	240501	U lab	252,0 -> 115,0	2.87	24182	1.47588	240501		E1-6_r0c	0.0339757	0.163987
		E1-6_r6a	U	245,1 -> 113,0	2.871	9880	0.715679	202644	U lab	252,0 -> 115,0	2.857	15929	1.1538	202644		E1-6_r6a	0.0795199	0.1282
		E1-6_r6b	U	245,1 -> 113,0	2.858	11644	1.01459	168456	U lab	252,0 -> 115,0	2.857	23998	2.09109	168456		E1-6_r6b	0.112732	0.232343
		E1-6_r6c	U	245,1 -> 113,0	2.871	10542	0.816891	189423	U lab	252,0 -> 115,0	2.87	21919	1.69851	189423		E1-6_r6c	0.0907657	0.188724
		E1-6_r24a	U	245,1 -> 113,0	2.871	27868	2.16668	188794	U lab	252,0 -> 115,0	2.87	11354	0.882777	188794		E1-6_r24a	0.240742	0.0980863
		E1-6_r24b	U	245,1 -> 113,0	2.871	64196	4.89553	192481	U lab	252,0 -> 115,0	2.87	28468	2.17096	192481		E1-6_r24b	0.543948	0.241218
		E1-6_r24c	U	245,1 -> 113,0	2.885	28731	1.98678	212268	U lab	252,0 -> 115,0	2.87	11732	0.811298	212268		E1-6_r24c	0.220754	0.0901442
		E1-6_r48a	U	245,1 -> 113,0	2.885	41922	2.64875	232315	U lab	252,0 -> 115,0	2.87	7365	0.465361	232315		E1-6_r48a	0.294306	0.0517068
		E1-6_r48b	U	245,1 -> 113,0	2.871	42924	2.97389	211864	U lab	252,0 -> 115,0	2.87	7275	0.504039	211864		E1-6_r48b	0.330432	0.0560043
		E1-6_r48c	U	245,1 -> 113,0	2.871	39797	2.43323	240072	U lab	252,0 -> 115,0	2.87	6404	0.391579	240072		E1-6_r48c	0.270359	0.0435088

## Sheet: G
	# per tRNA:	18	unlabeled						labeled (Urd / A)								tRNA injected
			Compound	Transition	RT	Area	calc. Conc.	SILIS	Compound	Transition	RT	Area	calc. Conc.	SILIS			unlabeled	labeled
		E1-6_f0a	G	284,1 -> 152,0	4.159	29107	4.20398	285061	G lab	288,0 -> 156,0	4.198	0		285061		E1-6_f0a	0.233554	0
		E1-6_f0b	G	284,1 -> 152,0	4.146	34232	6.04373	233199	G lab	288,0 -> 156,0	4.158	0		233199		E1-6_f0b	0.335763	0
		E1-6_f0c	G	284,1 -> 152,0	4.159	36407	5.49733	272667	G lab	288,0 -> 156,0	4.067	0		272667		E1-6_f0c	0.305407	0
		E1-6_f6a	G	284,1 -> 152,0	4.146	32563	5.53489	242221	G lab	288,0 -> 156,0	4.145	3089	0.525104	242221		E1-6_f6a	0.307494	0.0291724
		E1-6_f6b	G	284,1 -> 152,0	4.146	33120	5.15472	264540	G lab	288,0 -> 156,0	4.158	3230	0.502722	264540		E1-6_f6b	0.286373	0.027929
		E1-6_f6c	G	284,1 -> 152,0	4.159	22438	3.58098	257977	G lab	288,0 -> 156,0	4.158	2437	0.388963	257977		E1-6_f6c	0.198943	0.0216091
		E1-6_f24a	G	284,1 -> 152,0	4.146	17069	2.56038	274483	G lab	288,0 -> 156,0	4.158	16180	2.42699	274483		E1-6_f24a	0.142243	0.134833
		E1-6_f24b	G	284,1 -> 152,0	4.159	24530	4.25374	237422	G lab	288,0 -> 156,0	4.158	21924	3.80185	237422		E1-6_f24b	0.236319	0.211214
		E1-6_f24c	G	284,1 -> 152,0	4.159	23264	3.74913	255475	G lab	288,0 -> 156,0	4.145	22894	3.68959	255475		E1-6_f24c	0.208285	0.204977
		E1-6_f48a	G	284,1 -> 152,0	4.159	21792	3.62474	247523	G lab	288,0 -> 156,0	4.158	41013	6.82199	247523		E1-6_f48a	0.201374	0.379
		E1-6_f48b	G	284,1 -> 152,0	4.146	42343	6.68587	260753	G lab	288,0 -> 156,0	4.145	74008	11.6856	260753		E1-6_f48b	0.371437	0.649199
		E1-6_f48c	G	284,1 -> 152,0	4.146	19135	2.97849	264502	G lab	288,0 -> 156,0	4.145	40503	6.30471	264502		E1-6_f48c	0.165472	0.350261
		E1-6_r0a	G	284,1 -> 152,0	4.146	2178	0.34158	262564	G lab	288,0 -> 156,0	4.145	30510	4.78424	262564		E1-6_r0a	0.0189767	0.265791
		E1-6_r0b	G	284,1 -> 152,0	4.146	2301	0.370074	256005	G lab	288,0 -> 156,0	4.158	28422	4.5709	256005		E1-6_r0b	0.0205597	0.253939
		E1-6_r0c	G	284,1 -> 152,0	4.146	2662	0.410546	266998	G lab	288,0 -> 156,0	4.145	33202	5.11992	266998		E1-6_r0c	0.0228081	0.28444
		E1-6_r6a	G	284,1 -> 152,0	4.146	4168	0.672829	255034	G lab	288,0 -> 156,0	4.145	25345	4.09158	255034		E1-6_r6a	0.0373794	0.22731
		E1-6_r6b	G	284,1 -> 152,0	4.146	7830	1.55605	207169	G lab	288,0 -> 156,0	4.145	35741	7.10307	207169		E1-6_r6b	0.0864472	0.394615
		E1-6_r6c	G	284,1 -> 152,0	4.146	6152	1.06227	238449	G lab	288,0 -> 156,0	4.158	35752	6.17312	238449		E1-6_r6c	0.0590152	0.342951
		E1-6_r24a	G	284,1 -> 152,0	4.159	30597	5.29906	237730	G lab	288,0 -> 156,0	4.145	21174	3.66706	237730		E1-6_r24a	0.294393	0.203725
		E1-6_r24b	G	284,1 -> 152,0	4.159	69365	11.2417	254047	G lab	288,0 -> 156,0	4.158	52502	8.50876	254047		E1-6_r24b	0.624537	0.472709
		E1-6_r24c	G	284,1 -> 152,0	4.159	28718	4.67365	252990	G lab	288,0 -> 156,0	4.158	20665	3.36308	252990		E1-6_r24c	0.259647	0.186838
		E1-6_r48a	G	284,1 -> 152,0	4.159	49670	7.55926	270530	G lab	288,0 -> 156,0	4.158	15080	2.29508	270530		E1-6_r48a	0.419959	0.127504
		E1-6_r48b	G	284,1 -> 152,0	4.159	47882	7.52878	261849	G lab	288,0 -> 156,0	4.158	15017	2.36128	261849		E1-6_r48b	0.418265	0.131182
		E1-6_r48c	G	284,1 -> 152,0	4.159	44187	6.65459	273384	G lab	288,0 -> 156,0	4.158	13092	1.97163	273384		E1-6_r48c	0.3697	0.109535

## Sheet: A
	# per tRNA:	16	unlabeled						labeled (Urd / A)								tRNA injected
			Compound	Transition	RT	Area	calc. Conc.	SILIS	Compound	Transition	RT	Area	calc. Conc.	SILIS			unlabeled	labeled
		E1-6_f0a	A	268,1 -> 136,0	5.334	164620	9.58151	1465566	A lab	273,0 -> 141,0	5.374	88	0.005101	1465566		E1-6_f0a	0.598845	0.000318812
		E1-6_f0b	A	268,1 -> 136,0	5.321	191941	12.9389	1265401	A lab	273,0 -> 141,0	5.374	232	0.015646	1265401		E1-6_f0b	0.80868	0.000977875
		E1-6_f0c	A	268,1 -> 136,0	5.334	184677	11.703	1346084	A lab	273,0 -> 141,0	5.44	69	0.004362	1346084		E1-6_f0c	0.731438	0.000272625
		E1-6_f6a	A	268,1 -> 136,0	5.321	158854	10.6683	1270162	A lab	273,0 -> 141,0	5.32	22192	1.49038	1270162		E1-6_f6a	0.66677	0.0931488
		E1-6_f6b	A	268,1 -> 136,0	5.321	176634	10.7019	1407894	A lab	273,0 -> 141,0	5.32	25237	1.52908	1407894		E1-6_f6b	0.66887	0.0955676
		E1-6_f6c	A	268,1 -> 136,0	5.334	121038	7.67936	1344484	A lab	273,0 -> 141,0	5.32	15331	0.972717	1344484		E1-6_f6c	0.47996	0.0607948
		E1-6_f24a	A	268,1 -> 136,0	5.334	78494	5.10455	1311705	A lab	273,0 -> 141,0	5.32	63423	4.12444	1311705		E1-6_f24a	0.319035	0.257778
		E1-6_f24b	A	268,1 -> 136,0	5.334	104678	7.4049	1205847	A lab	273,0 -> 141,0	5.32	93760	6.63261	1205847		E1-6_f24b	0.462806	0.414538
		E1-6_f24c	A	268,1 -> 136,0	5.334	116945	7.80793	1277623	A lab	273,0 -> 141,0	5.32	103849	6.93357	1277623		E1-6_f24c	0.487995	0.433348
		E1-6_f48a	A	268,1 -> 136,0	5.321	110336	7.16279	1313986	A lab	273,0 -> 141,0	5.307	169406	10.9975	1313986		E1-6_f48a	0.447675	0.687345
		E1-6_f48b	A	268,1 -> 136,0	5.321	161276	10.3561	1328403	A lab	273,0 -> 141,0	5.32	356722	22.9064	1328403		E1-6_f48b	0.647259	1.43165
		E1-6_f48c	A	268,1 -> 136,0	5.334	99454	5.92659	1431442	A lab	273,0 -> 141,0	5.32	177087	10.5528	1431442		E1-6_f48c	0.370412	0.659552
		E1-6_r0a	A	268,1 -> 136,0	5.361	44393	2.75419	1374920	A lab	273,0 -> 141,0	5.32	128410	7.96672	1374920		E1-6_r0a	0.172137	0.49792
		E1-6_r0b	A	268,1 -> 136,0	5.361	49431	3.16575	1331927	A lab	273,0 -> 141,0	5.32	112703	7.21792	1331927		E1-6_r0b	0.197859	0.45112
		E1-6_r0c	A	268,1 -> 136,0	5.361	48846	2.90863	1432517	A lab	273,0 -> 141,0	5.32	117261	6.98253	1432517		E1-6_r0c	0.181789	0.436408
		E1-6_r6a	A	268,1 -> 136,0	5.348	81297	4.82809	1436344	A lab	273,0 -> 141,0	5.32	89152	5.29455	1436344		E1-6_r6a	0.301755	0.33091
		E1-6_r6b	A	268,1 -> 136,0	5.334	107860	7.72197	1191487	A lab	273,0 -> 141,0	5.32	147967	10.5933	1191487		E1-6_r6b	0.482623	0.662083
		E1-6_r6c	A	268,1 -> 136,0	5.334	90874	5.95371	1301989	A lab	273,0 -> 141,0	5.32	143576	9.40659	1301989		E1-6_r6c	0.372107	0.587912
		E1-6_r24a	A	268,1 -> 136,0	5.334	178400	12.0581	1262043	A lab	273,0 -> 141,0	5.32	60711	4.10348	1262043		E1-6_r24a	0.753629	0.256468
		E1-6_r24b	A	268,1 -> 136,0	5.334	343205	24.5276	1193593	A lab	273,0 -> 141,0	5.32	134170	9.5886	1193593		E1-6_r24b	1.53298	0.599288
		E1-6_r24c	A	268,1 -> 136,0	5.334	145283	11.0578	1120732	A lab	273,0 -> 141,0	5.333	48435	3.68649	1120732		E1-6_r24c	0.691115	0.230406
		E1-6_r48a	A	268,1 -> 136,0	5.321	262719	16.5941	1350500	A lab	273,0 -> 141,0	5.32	37329	2.35778	1350500		E1-6_r48a	1.03713	0.147362
		E1-6_r48b	A	268,1 -> 136,0	5.321	267377	17.0131	1340593	A lab	273,0 -> 141,0	5.32	37566	2.39033	1340593		E1-6_r48b	1.06332	0.149395
		E1-6_r48c	A	268,1 -> 136,0	5.334	234016	14.3257	1393437	A lab	273,0 -> 141,0	5.32	32154	1.96836	1393437		E1-6_r48c	0.895356	0.123022

## Sheet: Cm
	# per tRNA:		unlabeled						labeled (Met)						labeled (Urd / A)						labeled (Urd / A / Met)										number of mods per tRNA						Average						STABWN						new transcript percentages
	correction	1	Compound	Transition	RT	Area	calc. Conc.	SILIS	Compound	Transition	RT	Area	calc. Conc.	SILIS	Compound	Transition	RT	Area	calc. Conc.	SILIS	Compound	Transition	RT	Area	calc. Conc.	SILIS					unlabeled	Met	labeled	labeledMet			unlabeled	Met	labeled	labeledMet			unlabeled	Met	labeled	labeledMet
		E1-6_f0a	Cm	258,1 -> 112,0	3.875	41207	0.102185	119590	Cm D3	261,0 -> 112,0	3.86	62	0.000154	119590	Cm lab	265,0 -> 114,0	3.925	0		119590	Cm lab D3	268,0 -> 114,0	3.697	0		119590		0		f0	0.564946	0.000851413	#DIV/0!	#DIV/0!		f0	0.588273	0.000590239	#DIV/0!	#DIV/0!		f0	0.0197291	0.000184878	#DIV/0!	#DIV/0!		f0	0.960347
		E1-6_f0b	Cm	258,1 -> 112,0	3.875	53083	0.150221	104793	Cm D3	261,0 -> 112,0	3.873	41	0.000115	104793	Cm lab	265,0 -> 114,0	3.925	0		104793	Cm lab D3	268,0 -> 114,0	4.272	0		104793		6		f0	0.586679	0.000449126	#DIV/0!	#DIV/0!		r0	0.0562387	0.0828739	0.00454775	0.660688		r0	0.00582928	0.00291249	0.000580801	0.0196256		f0	0.997291
		E1-6_f0c	Cm	258,1 -> 112,0	3.875	63491	0.14998	125542	Cm D3	261,0 -> 112,0	3.887	49	0.000115	125542	Cm lab	265,0 -> 114,0				125542	Cm lab D3	268,0 -> 114,0	4.232	0		125542		24		f0	0.613193	0.000470177	#DIV/0!	#DIV/0!		f6	0.494658	0.124152	0.0115922	0.399058		f6	0.0148419	0.00285088	0.00148601	0.0134126		f0	1.04236
		E1-6_f6a	Cm	258,1 -> 112,0	3.875	43946	0.116905	111480	Cm D3	261,0 -> 112,0	3.86	10753	0.028605	111480	Cm lab	265,0 -> 114,0	3.872	155	0.000414	111480	Cm lab D3	268,0 -> 114,0	3.871	4578	0.012179	111480		48		f6	0.504675	0.123487	0.0133854	0.393769		r6	0.294749	0.0287232	0.162061	0.559787		r6	0.0326665	0.00234113	0.00683241	0.0294705		f6	0.857892
		E1-6_f6b	Cm	258,1 -> 112,0	3.875	42239	0.107975	116010	Cm D3	261,0 -> 112,0	3.86	10687	0.027319	116010	Cm lab	265,0 -> 114,0	3.899	134	0.000342	116010	Cm lab D3	268,0 -> 114,0	3.871	4796	0.012261	116010				f6	0.505623	0.127929	0.0116448	0.417478		f24	0.413757	0.187345	0.0149713	0.616606		f24	0.0292122	0.0119519	0.000549508	0.0387853		f6	0.859504
		E1-6_f6c	Cm	258,1 -> 112,0	3.875	27808	0.07089	116331	Cm D3	261,0 -> 112,0	3.873	7106	0.018115	116331	Cm lab	265,0 -> 114,0	3.899	83	0.000213	116331	Cm lab D3	268,0 -> 114,0	3.871	3308	0.008434	116331				f6	0.473675	0.121041	0.00974654	0.385926		r24	0.558135	0.0137618	0.244766	0.487478		r24	0.00939581	0.000236375	0.0039533	0.01483		f6	0.805196
		E1-6_f24a	Cm	258,1 -> 112,0	3.875	18656	0.038888	142269	Cm D3	261,0 -> 112,0	3.86	8475	0.017666	142269	Cm lab	265,0 -> 114,0	3.886	749	0.001562	142269	Cm lab D3	268,0 -> 114,0	3.871	29230	0.060931	142269				f24	0.377634	0.171551	0.0144727	0.564556		f48	0.337524	0.247624	0.0227449	0.760203		f48	0.0269924	0.0252275	0.0021065	0.0450813		f24	0.641937
		E1-6_f24b	Cm	258,1 -> 112,0	3.875	27862	0.06713	123085	Cm D3	261,0 -> 112,0	3.86	12775	0.030779	123085	Cm lab	265,0 -> 114,0	3.872	1066	0.00257	123085	Cm lab D3	268,0 -> 114,0	3.858	45530	0.109699	123085				f24	0.414458	0.190028	0.0147043	0.627644		r48	0.670326	0.0191409	0.306179	0.409411		r48	0.0233952	0.000949967	0.00784125	0.0130608		f24	0.704533
		E1-6_f24c	Cm	258,1 -> 112,0	3.875	28654	0.06626	128248	Cm D3	261,0 -> 112,0	3.86	12788	0.02957	128248	Cm lab	265,0 -> 114,0	3.872	1130	0.002614	128248	Cm lab D3	268,0 -> 114,0	3.857	47239	0.109235	128248				f24	0.449179	0.200456	0.0157368	0.657616														f24	0.763555
		E1-6_f48a	Cm	258,1 -> 112,0	3.875	18826	0.045086	123829	Cm D3	261,0 -> 112,0	3.86	13347	0.031965	123829	Cm lab	265,0 -> 114,0	3.872	2994	0.00717	123829	Cm lab D3	268,0 -> 114,0	3.857	93290	0.22342	123829				f48	0.338218	0.239789	0.0236521	0.737009														f48	0.574933
		E1-6_f48b	Cm	258,1 -> 112,0	3.875	45936	0.085116	160050	Cm D3	261,0 -> 112,0	3.86	34950	0.064759	160050	Cm lab	265,0 -> 114,0	3.872	7285	0.013498	160050	Cm lab D3	268,0 -> 114,0	3.857	242317	0.448993	160050				f48	0.370231	0.281684	0.0247486	0.823229														f48	0.629353
		E1-6_f48c	Cm	258,1 -> 112,0	3.875	17107	0.035678	142190	Cm D3	261,0 -> 112,0	3.86	12453	0.025973	142190	Cm lab	265,0 -> 114,0	3.872	2770	0.005778	142190	Cm lab D3	268,0 -> 114,0	3.857	100620	0.209858	142190				f48	0.304125	0.221398	0.0198339	0.720369		originals												f48	0.516979
		E1-6_r0a	Cm	258,1 -> 112,0	3.875	607	0.001481	121499	Cm D3	261,0 -> 112,0	3.873	821	0.002005	121499	Cm lab	265,0 -> 114,0	3.872	345	0.000841	121499	Cm lab D3	268,0 -> 114,0	3.858	62670	0.152967	121499				r0	0.063883	0.0864858	0.00373322	0.679025		methyl												r0	0.108594
		E1-6_r0b	Cm	258,1 -> 112,0	3.875	482	0.001167	122479	Cm D3	261,0 -> 112,0	3.86	694	0.001681	122479	Cm lab	265,0 -> 114,0	3.872	426	0.001031	122479	Cm lab D3	268,0 -> 114,0	3.857	56493	0.136786	122479				r0	0.0550895	0.0793534	0.00504671	0.669562		new												r0	0.0936462
		E1-6_r0c	Cm	258,1 -> 112,0	3.875	480	0.001072	132937	Cm D3	261,0 -> 112,0	3.86	800	0.001784	132937	Cm lab	265,0 -> 114,0	3.872	478	0.001066	132937	Cm lab D3	268,0 -> 114,0	3.858	62243	0.138853	132937				r0	0.0497437	0.0827824	0.00486331	0.633476														r0	0.0845589
		E1-6_r6a	Cm	258,1 -> 112,0	3.875	5613	0.013202	126093	Cm D3	261,0 -> 112,0	3.86	566	0.001332	126093	Cm lab	265,0 -> 114,0	3.872	11084	0.026068	126093	Cm lab D3	268,0 -> 114,0	3.858	38150	0.089724	126093				r6	0.259099	0.0261415	0.153446	0.528148														r6	0.44044
		E1-6_r6b	Cm	258,1 -> 112,0	3.875	8236	0.024878	98175	Cm D3	261,0 -> 112,0	3.86	809	0.002445	98175	Cm lab	265,0 -> 114,0	3.872	16977	0.051282	98175	Cm lab D3	268,0 -> 114,0	3.858	59773	0.180557	98175				r6	0.28713	0.028219	0.170157	0.599101														r6	0.488089
		E1-6_r6c	Cm	258,1 -> 112,0	3.875	8435	0.02256	110881	Cm D3	261,0 -> 112,0	3.873	794	0.002123	110881	Cm lab	265,0 -> 114,0	3.872	15600	0.041724	110881	Cm lab D3	268,0 -> 114,0	3.858	52978	0.141693	110881				r6	0.338019	0.0318092	0.16258	0.552114														r6	0.574596
		E1-6_r24a	Cm	258,1 -> 112,0	3.875	56480	0.134847	124212	Cm D3	261,0 -> 112,0	3.873	1383	0.003303	124212	Cm lab	265,0 -> 114,0	3.872	14397	0.034372	124212	Cm lab D3	268,0 -> 114,0	3.871	30105	0.071876	124212				r24	0.548854	0.0134439	0.242897	0.507927														r24	0.932992
		E1-6_r24b	Cm	258,1 -> 112,0	3.875	167081	0.311382	159127	Cm D3	261,0 -> 112,0	3.86	4099	0.00764	159127	Cm lab	265,0 -> 114,0	3.886	44535	0.082999	159127	Cm lab D3	268,0 -> 114,0	3.871	85647	0.159617	159127				r24	0.571011	0.0140102	0.250264	0.481287														r24	0.970656
		E1-6_r24c	Cm	258,1 -> 112,0	3.875	54724	0.124449	130405	Cm D3	261,0 -> 112,0	3.873	1365	0.003104	130405	Cm lab	265,0 -> 114,0	3.886	14088	0.032037	130405	Cm lab D3	268,0 -> 114,0	3.871	27646	0.062871	130405				r24	0.554541	0.0138313	0.241137	0.473219														r24	0.942659
		E1-6_r48a	Cm	258,1 -> 112,0	3.875	97121	0.225715	127604	Cm D3	261,0 -> 112,0	3.873	2694	0.006261	127604	Cm lab	265,0 -> 114,0	3.886	10793	0.025084	127604	Cm lab D3	268,0 -> 114,0	3.871	14706	0.034177	127604				r48	0.674612	0.0187127	0.2984	0.406571														r48	1.14677
		E1-6_r48b	Cm	258,1 -> 112,0	3.875	121388	0.24615	146247	Cm D3	261,0 -> 112,0	3.873	3565	0.007229	146247	Cm lab	265,0 -> 114,0	3.886	13537	0.02745	146247	Cm lab D3	268,0 -> 114,0	3.871	18224	0.036954	146247				r48	0.696595	0.0204578	0.316913	0.426637														r48	1.18414
		E1-6_r48c	Cm	258,1 -> 112,0	3.888	91938	0.191663	142255	Cm D3	261,0 -> 112,0	3.873	2623	0.005468	142255	Cm lab	265,0 -> 114,0	3.886	10598	0.022094	142255	Cm lab D3	268,0 -> 114,0	3.871	13807	0.028783	142255				r48	0.639771	0.0182522	0.303224	0.395025														r48	1.08754
[truncated: 13 more columns]

## Sheet: Gm
	# per tRNA:		unlabeled						labeled (Met)						labeled (Urd / A)						labeled (Urd / A / Met)										number of mods per tRNA						Average						STABWN						new transcript percentages
	correction	1	Compound	Transition	RT	Area	calc. Conc.	SILIS	Compound	Transition	RT	Area	calc. Conc.	SILIS	Compound	Transition	RT	Area	calc. Conc.	SILIS	Compound	Transition	RT	Area	calc. Conc.	SILIS					unlabeled	Met	labeled	labeledMet			unlabeled	Met	labeled	labeledMet			unlabeled	Met	labeled	labeledMet
		E1-6_f0a	Gm	298,1 -> 152,0	4.969	205581	0.127681	425271	Gm D3	301,0 -> 152,0	4.953	186	0.000116	425271	Gm lab	302,0 -> 156,0	4.991	0		425271	Gm lab D3	305,0 -> 156,0	4.962	0		425271		0		f0	0.705905	0.000641324	#DIV/0!	#DIV/0!		f0	0.731413	0.000606983	#DIV/0!	#DIV/0!		f0	0.0231108	5.64374e-05	#DIV/0!	#DIV/0!		f0	0.965124
		E1-6_f0b	Gm	298,1 -> 152,0	4.969	274213	0.186015	389359	Gm D3	301,0 -> 152,0	4.953	246	0.000167	389359	Gm lab	302,0 -> 156,0	4.964	0		389359	Gm lab D3	305,0 -> 156,0	4.976	0		389359		6		f0	0.726471	0.000652209	#DIV/0!	#DIV/0!		r0	0.270042	0.623287	0.00436312	0.709216		r0	0.0160663	0.0138802	0.000231263	0.0258969		f0	0.993243
		E1-6_f0c	Gm	298,1 -> 152,0	4.969	335324	0.186343	475294	Gm D3	301,0 -> 152,0	4.953	231	0.000129	475294	Gm lab	302,0 -> 156,0	4.991	0		475294	Gm lab D3	305,0 -> 156,0	4.895	0		475294		24		f0	0.761863	0.000527416	#DIV/0!	#DIV/0!		f6	0.600015	0.159032	0.00775438	0.386932		f6	0.0109744	0.00568914	0.000532396	0.0216074		f0	1.04163
		E1-6_f6a	Gm	298,1 -> 152,0	4.956	204929	0.139166	388938	Gm D3	301,0 -> 152,0	4.94	56503	0.038371	388938	Gm lab	302,0 -> 156,0	4.964	352	0.000239	388938	Gm lab D3	305,0 -> 156,0	4.936	18769	0.012746	388938		48		f6	0.600775	0.165646	0.00772731	0.412101		r6	0.353407	0.20356	0.177756	0.614508		r6	0.0286292	0.0125146	0.00669125	0.0141868		f6	0.821389
		E1-6_f6b	Gm	298,1 -> 152,0	4.969	210148	0.130918	423970	Gm D3	301,0 -> 152,0	4.94	54740	0.034102	423970	Gm lab	302,0 -> 156,0	4.964	336	0.000209	423970	Gm lab D3	305,0 -> 156,0	4.949	18356	0.011435	423970				f6	0.61306	0.159692	0.00711629	0.389353		f24	0.531443	0.271574	0.0150695	0.676261		f24	0.0390435	0.0187345	0.000458093	0.02591		f6	0.838186
		E1-6_f6c	Gm	298,1 -> 152,0	4.969	138822	0.087732	417937	Gm D3	301,0 -> 152,0	4.94	35939	0.022712	417937	Gm lab	302,0 -> 156,0	4.951	291	0.000184	417937	Gm lab D3	305,0 -> 156,0	4.936	12427	0.007853	417937				f6	0.58621	0.151758	0.00841954	0.359341		r24	0.629042	0.0418353	0.333405	0.548627		r24	0.0105664	0.000659956	0.00632541	0.00907389		f6	0.801477
		E1-6_f24a	Gm	298,1 -> 152,0	4.969	87109	0.04978	462187	Gm D3	301,0 -> 152,0	4.94	45788	0.026167	462187	Gm lab	302,0 -> 156,0	4.964	2964	0.001694	462187	Gm lab D3	305,0 -> 156,0	4.949	121562	0.069469	462187				f24	0.483404	0.254103	0.0156958	0.643665		f48	0.432816	0.448436	0.0195727	0.699422		f48	0.0141476	0.0584886	0.000957135	0.0111291		f24	0.660918
		E1-6_f24b	Gm	298,1 -> 152,0	4.956	129393	0.08615	396706	Gm D3	301,0 -> 152,0	4.94	63996	0.042608	396706	Gm lab	302,0 -> 156,0	4.965	3835	0.002554	396706	Gm lab D3	305,0 -> 156,0	4.936	177999	0.118511	396706				f24	0.531886	0.26306	0.0146127	0.678062		r48	0.714064	0.0298443	0.438103	0.466365		r48	0.00675872	0.00230089	0.00341285	0.0117166		f24	0.727204
		E1-6_f24c	Gm	298,1 -> 152,0	4.969	132027	0.085416	408256	Gm D3	301,0 -> 152,0	4.94	67846	0.043894	408256	Gm lab	302,0 -> 156,0	4.964	3825	0.002475	408256	Gm lab D3	305,0 -> 156,0	4.936	181536	0.117447	408256				f24	0.579038	0.297559	0.0149	0.707054														f24	0.79167
		E1-6_f48a	Gm	298,1 -> 152,0	4.956	91006	0.059676	402790	Gm D3	301,0 -> 152,0	4.94	92786	0.060843	402790	Gm lab	302,0 -> 156,0	4.964	9287	0.00609	402790	Gm lab D3	305,0 -> 156,0	4.936	316330	0.207431	402790				f48	0.447666	0.45642	0.0200895	0.684265														f48	0.612057
		E1-6_f48b	Gm	298,1 -> 152,0	4.956	156974	0.100467	412683	Gm D3	301,0 -> 152,0	4.94	185259	0.118569	412683	Gm lab	302,0 -> 156,0	4.964	17382	0.011125	412683	Gm lab D3	305,0 -> 156,0	4.936	605612	0.387604	412683				f48	0.437004	0.515743	0.0203977	0.710672														f48	0.597479
		E1-6_f48c	Gm	298,1 -> 152,0	4.956	79115	0.048542	430475	Gm D3	301,0 -> 152,0	4.94	71345	0.043775	430475	Gm lab	302,0 -> 156,0	4.964	8656	0.005311	430475	Gm lab D3	305,0 -> 156,0	4.936	333939	0.204894	430475				f48	0.413779	0.373145	0.0182308	0.70333		originals												f48	0.565726
		E1-6_r0a	Gm	298,1 -> 152,0	4.969	10005	0.006369	414930	Gm D3	301,0 -> 152,0	4.94	23374	0.014879	414930	Gm lab	302,0 -> 156,0	4.965	1457	0.000927	414930	Gm lab D3	305,0 -> 156,0	4.936	262549	0.167127	414930				r0	0.274727	0.641807	0.00411498	0.741882		methyl												r0	0.375612
		E1-6_r0b	Gm	298,1 -> 152,0	4.969	8684	0.005263	435774	Gm D3	301,0 -> 152,0	4.94	21263	0.012888	435774	Gm lab	302,0 -> 156,0	4.951	1450	0.000879	435774	Gm lab D3	305,0 -> 156,0	4.936	238373	0.14448	435774				r0	0.248446	0.608392	0.00430267	0.707224		new												r0	0.339679
		E1-6_r0c	Gm	298,1 -> 152,0	4.969	11106	0.006184	474325	Gm D3	301,0 -> 152,0	4.94	23982	0.013354	474325	Gm lab	302,0 -> 156,0	4.965	1838	0.001024	474325	Gm lab D3	305,0 -> 156,0	4.936	267096	0.148731	474325				r0	0.286954	0.619662	0.0046717	0.678542														r0	0.392329
		E1-6_r6a	Gm	298,1 -> 152,0	4.956	28324	0.017349	431205	Gm D3	301,0 -> 152,0	4.94	15731	0.009636	431205	Gm lab	302,0 -> 156,0	4.965	46680	0.028593	431205	Gm lab D3	305,0 -> 156,0	4.936	164942	0.101032	431205				r6	0.340487	0.189113	0.168309	0.59471														r6	0.465519
		E1-6_r6b	Gm	298,1 -> 152,0	4.956	37996	0.028301	354604	Gm D3	301,0 -> 152,0	4.94	23489	0.017496	354604	Gm lab	302,0 -> 156,0	4.964	73646	0.054855	354604	Gm lab D3	305,0 -> 156,0	4.936	251508	0.187335	354604				r6	0.326636	0.20193	0.182013	0.621591														r6	0.446583
		E1-6_r6c	Gm	298,1 -> 152,0	4.969	37205	0.026236	374548	Gm D3	301,0 -> 152,0	4.94	20788	0.014659	374548	Gm lab	302,0 -> 156,0	4.964	66580	0.046951	374548	Gm lab D3	305,0 -> 156,0	4.936	228266	0.160969	374548				r6	0.393097	0.219637	0.182947	0.627224														r6	0.537449
		E1-6_r24a	Gm	298,1 -> 152,0	4.956	221878	0.152074	385363	Gm D3	301,0 -> 152,0	4.94	15307	0.010492	385363	Gm lab	302,0 -> 156,0	4.965	67022	0.045937	385363	Gm lab D3	305,0 -> 156,0	4.936	113351	0.07769	385363				r24	0.618971	0.0427045	0.324623	0.549013														r24	0.846268
		E1-6_r24b	Gm	298,1 -> 152,0	4.969	514283	0.350987	387009	Gm D3	301,0 -> 152,0	4.94	33316	0.022737	387009	Gm lab	302,0 -> 156,0	4.964	164867	0.112518	387009	Gm lab D3	305,0 -> 156,0	4.949	271906	0.18557	387009				r24	0.643638	0.041695	0.339271	0.559542														r24	0.879993
		E1-6_r24c	Gm	298,1 -> 152,0	4.969	224513	0.140153	423107	Gm D3	301,0 -> 152,0	4.94	14778	0.009225	423107	Gm lab	302,0 -> 156,0	4.964	71578	0.044683	423107	Gm lab D3	305,0 -> 156,0	4.949	114358	0.071388	423107				r24	0.624517	0.0411063	0.336321	0.537325														r24	0.853851
		E1-6_r48a	Gm	298,1 -> 152,0	4.969	377981	0.240057	415878	Gm D3	301,0 -> 152,0	4.94	16595	0.010539	415878	Gm lab	302,0 -> 156,0	4.964	57348	0.036422	415878	Gm lab D3	305,0 -> 156,0	4.949	62783	0.039874	415878				r48	0.717477	0.0314987	0.433277	0.474342														r48	0.980947
		E1-6_r48b	Gm	298,1 -> 152,0	4.969	400237	0.254452	415453	Gm D3	301,0 -> 152,0	4.94	17478	0.011111	415453	Gm lab	302,0 -> 156,0	4.965	60009	0.038151	415453	Gm lab D3	305,0 -> 156,0	4.949	64709	0.041139	415453				r48	0.720089	0.0314437	0.440457	0.474953														r48	0.984518
		E1-6_r48c	Gm	298,1 -> 152,0	4.969	369212	0.211092	461971	Gm D3	301,0 -> 152,0	4.94	13933	0.007966	461971	Gm lab	302,0 -> 156,0	4.965	56148	0.032102	461971	Gm lab D3	305,0 -> 156,0	4.949	57324	0.032774	461971				r48	0.704625	0.0265905	0.440576	0.449799														r48	0.963376
[truncated: 13 more columns]

## Sheet: Y
	# per tRNA:		unlabeled						labeled										number of mods per tRNA				Average				STABWN				new transcript percentages				Average				STABWN
	correction	1	Compound	Transition	RT	Area	calc. Conc.	SILIS	Compound	Transition	RT	Area	calc. Conc.	SILIS					unlabeled	Met			unlabeled	labeled			unlabeled	labeled			unlabeled	labeled			unlabeled	labeled			unlabeled	labeled
		E1-6_f0a	Y	245,1 -> 209,0	1.694	6008	0.503961	33825	Y lab	252,0 -> 216,0	1.733	0		33825		0		f0	2.78623	#DIV/0!		f0	2.67161	#DIV/0!		f0	0.0811091	#DIV/0!		f0	1.0429	#DIV/0!		f0	1	#DIV/0!		f0	0.0303596	#DIV/0!
		E1-6_f0b	Y	245,1 -> 209,0	1.707	6896	0.668403	29273	Y lab	252,0 -> 216,0	1.719	0		29273		6		f0	2.61041	#DIV/0!		r0	0	2.72231		r0	0	0.0723213		f0	0.977092	#DIV/0!		r0	0	1.01898		r0	0	0.0270703
		E1-6_f0c	Y	245,1 -> 209,0	1.694	7996	0.64038	35428	Y lab	252,0 -> 216,0	1.651	0		35428		24		f0	2.61819	#DIV/0!		f6	2.51896	3.1598		f6	0.160353	0.643278		f0	0.980006	#DIV/0!		f6	0.942863	1.18273		f6	0.0600212	0.240783
		E1-6_f6a	Y	245,1 -> 209,0	1.694	6154	0.577905	30212	Y lab	252,0 -> 216,0	1.692	1036	0.097287	30212		48		f6	2.4948	3.14547		r6	2.84566	2.65047		r6	0.237654	0.136503		f6	0.933817	1.17737		r6	1.06515	0.992088		r6	0.0889552	0.0510938
		E1-6_f6b	Y	245,1 -> 209,0	1.694	5697	0.498801	32405	Y lab	252,0 -> 216,0	1.706	1327	0.116147	32405				f6	2.33577	3.95472		f24	2.20571	2.82987		f24	0.204663	0.234013		f6	0.874294	1.48027		f24	0.82561	1.05924		f24	0.0766068	0.0875926
		E1-6_f6c	Y	245,1 -> 209,0	1.694	4579	0.40802	31838	Y lab	252,0 -> 216,0	1.706	583	0.051995	31838				f6	2.72632	2.37921		r24	3.0687	2.35023		r24	0.162885	0.144803		f6	1.02048	0.890552		r24	1.14863	0.879707		r24	0.060969	0.0542007
		E1-6_f24a	Y	245,1 -> 209,0	1.694	2747	0.218741	35633	Y lab	252,0 -> 216,0	1.692	3389	0.269866	35633				f24	2.12415	2.50044		f48	1.85178	3.00044		f48	0.0520145	0.160089		f24	0.795083	0.935931		f48	0.693133	1.12308		f48	0.0194694	0.0599223
		E1-6_f24b	Y	245,1 -> 209,0	1.694	3495	0.32491	30522	Y lab	252,0 -> 216,0	1.692	5682	0.52818	30522				f24	2.00598	3.02199		r48	2.82216	2.07506		r48	0.125813	0.037726		f24	0.750851	1.13115		r48	1.05635	0.776706		r48	0.0470926	0.0141211
		E1-6_f24c	Y	245,1 -> 209,0	1.694	4091	0.366865	31639	Y lab	252,0 -> 216,0	1.692	5496	0.492871	31639				f24	2.48699	2.96718										f24	0.930895	1.11063
		E1-6_f48a	Y	245,1 -> 209,0	1.694	2668	0.248542	30457	Y lab	252,0 -> 216,0	1.692	10161	0.94653	30457				f48	1.86447	3.12238										f48	0.697881	1.16872		percentages of new transcripts				%
		E1-6_f48b	Y	245,1 -> 209,0	1.694	4986	0.438692	32249	Y lab	252,0 -> 216,0	1.692	19247	1.6933	32249				f48	1.90819	3.10467										f48	0.714247	1.1621				Average	Stabwn	Average	Stabwn
		E1-6_f48c	Y	245,1 -> 209,0	1.694	2256	0.209134	30601	Y lab	252,0 -> 216,0	1.706	8717	0.8082	30601				f48	1.78269	2.77427		originals								f48	0.667271	1.03843		forward	0	#DIV/0!	#DIV/0!	#DIV/0!	#DIV/0!
		E1-6_r0a	Y	245,1 -> 209,0	1.707	0		31824	Y lab	252,0 -> 216,0	1.706	6687	0.596191	31824				r0	0	2.64651										r0	0	0.990605			6	1.18273	0.240783	118.273	24.0783
		E1-6_r0b	Y	245,1 -> 209,0	1.667	0		30571	Y lab	252,0 -> 216,0	1.692	6207	0.576036	30571				r0	0	2.81968		new								r0	0	1.05542			24	1.05924	0.0875926	105.924	8.75926
		E1-6_r0c	Y	245,1 -> 209,0	1.707	0		34438	Y lab	252,0 -> 216,0	1.692	7186	0.59198	34438				r0	0	2.70073										r0	0	1.0109			48	1.12308	0.0599223	112.308	5.99223
		E1-6_r6a	Y	245,1 -> 209,0	1.694	1622	0.139266	33037	Y lab	252,0 -> 216,0	1.692	4953	0.425383	33037				r6	2.7332	2.50396										r6	1.02305	0.937246							0
		E1-6_r6b	Y	245,1 -> 209,0	1.694	2051	0.227666	25566	Y lab	252,0 -> 216,0	1.692	7692	0.853684	25566				r6	2.62761	2.83258										r6	0.98353	1.06025		reverse	0	0	0	0	0
		E1-6_r6c	Y	245,1 -> 209,0	1.694	2234	0.211984	29897	Y lab	252,0 -> 216,0	1.692	7072	0.671075	29897				r6	3.17618	2.61488										r6	1.18886	0.978764			6	1.06515	0.0889552	106.515	8.89552
		E1-6_r24a	Y	245,1 -> 209,0	1.694	7380	0.697574	30015	Y lab	252,0 -> 216,0	1.692	3256	0.307733	30015				r24	2.83926	2.17466										r24	1.06275	0.813988			24	1.14863	0.060969	114.863	6.0969
		E1-6_r24b	Y	245,1 -> 209,0	1.694	19730	1.72625	32427	Y lab	252,0 -> 216,0	1.692	8895	0.778288	32427				r24	3.16558	2.34674										r24	1.1849	0.878399			48	1.05635	0.0470926	105.635	4.70926
		E1-6_r24c	Y	245,1 -> 209,0	1.694	7965	0.718417	31455	Y lab	252,0 -> 216,0	1.692	3726	0.336038	31455				r24	3.20124	2.5293										r24	1.19825	0.946733
		E1-6_r48a	Y	245,1 -> 209,0	1.694	11572	0.949739	34569	Y lab	252,0 -> 216,0	1.692	2106	0.172867	34569				r48	2.83856	2.05643										r48	1.06249	0.769735
		E1-6_r48b	Y	245,1 -> 209,0	1.694	12475	1.04857	33756	Y lab	252,0 -> 216,0	1.692	2193	0.184292	33756				r48	2.9674	2.12767										r48	1.11072	0.796399
		E1-6_r48c	Y	245,1 -> 209,0	1.694	9429	0.797044	33563	Y lab	252,0 -> 216,0	1.706	1759	0.14872	33563				r48	2.66053	2.04107										r48	0.995854	0.763985

## Sheet: m1A
	# per tRNA:		unlabeled						labeled (Met)						labeled (Urd / A)						labeled (Urd / A / Met)										number of mods per tRNA						Average						STABWN						new transcript percentages
	correction	1	Compound	Transition	RT	Area	calc. Conc.	SILIS	Compound	Transition	RT	Area	calc. Conc.	SILIS	Compound	Transition	RT	Area	calc. Conc.	SILIS	Compound	Transition	RT	Area	calc. Conc.	SILIS					unlabeled	Met	labeled	labeledMet			unlabeled	Met	labeled	labeledMet			unlabeled	Met	labeled	labeledMet
		E1-6_f0a	m1A	282,1 -> 150,0	2.796	874713	0.159575	3389600	m1A D3	285,0 -> 153,0	2.862	0		3389600	m1A lab	287,0 -> 155,0	3.319	0		3389600	m1A lab D3	290,0 -> 158,0	3.238	0		3389600		0		f0	0.882236	0	#DIV/0!	#DIV/0!		f0	0.915183	0	#DIV/0!	#DIV/0!		f0	0.026547	0	#DIV/0!	#DIV/0!		f0	0.963999
		E1-6_f0b	m1A	282,1 -> 150,0	2.796	1075265	0.234562	2834701	m1A D3	285,0 -> 153,0	2.862	0		2834701	m1A lab	287,0 -> 155,0	3.319	0		2834701	m1A lab D3	290,0 -> 158,0	3.385	0		2834701		6		f0	0.916068	0	#DIV/0!	#DIV/0!		r0	0.0142113	0.321648	0.00589576	0.936443		r0	0.00090912	0.00358874	0.000215986	0.0194084		f0	1.00097
		E1-6_f0c	m1A	282,1 -> 150,0	2.796	1227173	0.231685	3275339	m1A D3	285,0 -> 153,0	2.862	0		3275339	m1A lab	287,0 -> 155,0	3.319	0		3275339	m1A lab D3	290,0 -> 158,0	3.173	0		3275339		24		f0	0.947244	0	#DIV/0!	#DIV/0!		f6	0.767794	0.191652	0.0221282	0.820439		f6	0.0245488	0.00631276	0.00205263	0.0434527		f0	1.03503
		E1-6_f6a	m1A	282,1 -> 150,0	2.796	815221	0.179654	2806002	m1A D3	285,0 -> 153,0	2.769	203065	0.04475	2806002	m1A lab	287,0 -> 155,0	2.794	3247	0.000716	2806002	m1A lab D3	290,0 -> 158,0	2.766	119568	0.02635	2806002		48		f6	0.77556	0.193184	0.0231496	0.851944		r6	0.502093	0.117887	0.145814	0.815098		r6	0.0365599	0.00633849	0.00309172	0.0221889		f6	0.847437
		E1-6_f6b	m1A	282,1 -> 150,0	2.796	810865	0.16939	2960120	m1A D3	285,0 -> 153,0	2.769	202918	0.04239	2960120	m1A lab	287,0 -> 155,0	2.794	3369	0.000704	2960120	m1A lab D3	290,0 -> 158,0	2.766	119555	0.024975	2960120				f6	0.793216	0.198503	0.0239707	0.850379		f24	0.633184	0.318358	0.0222941	1.00474		f24	0.0367884	0.0187583	0.000375969	0.0281316		f6	0.866729
		E1-6_f6c	m1A	282,1 -> 150,0	2.81	543472	0.109941	3056806	m1A D3	285,0 -> 153,0	2.782	135586	0.027428	3056806	m1A lab	287,0 -> 155,0	2.794	2081	0.000421	3056806	m1A lab D3	290,0 -> 158,0	2.78	81995	0.016587	3056806				f6	0.734607	0.183269	0.0192643	0.758994		r24	0.86046	0.0361454	0.312727	0.722104		r24	0.0152166	0.00178341	0.0010074	0.00901765		f6	0.802689
		E1-6_f24a	m1A	282,1 -> 150,0	2.796	342621	0.060684	3491299	m1A D3	285,0 -> 153,0	2.782	173102	0.030659	3491299	m1A lab	287,0 -> 155,0	2.794	13300	0.002356	3491299	m1A lab D3	290,0 -> 158,0	2.78	596703	0.105687	3491299				f24	0.589291	0.297724	0.0218295	0.979243		f48	0.490209	0.36625	0.0328697	1.17012		f48	0.0333833	0.0412137	0.00341422	0.0466086		f24	0.643905
		E1-6_f24b	m1A	282,1 -> 150,0	2.783	517808	0.102194	3133216	m1A D3	285,0 -> 153,0	2.769	257887	0.050897	3133216	m1A lab	287,0 -> 155,0	2.781	19751	0.003898	3133216	m1A lab D3	290,0 -> 158,0	2.766	877657	0.173214	3133216				f24	0.630941	0.314236	0.0223025	0.991046		r48	1.12482	0.0419008	0.410218	0.619066		r48	0.0310493	0.00274331	0.0167779	0.0140825		f24	0.689416
		E1-6_f24c	m1A	282,1 -> 150,0	2.796	497074	0.100209	3067340	m1A D3	285,0 -> 153,0	2.769	251063	0.050614	3067340	m1A lab	287,0 -> 155,0	2.781	18748	0.003779	3067340	m1A lab D3	290,0 -> 158,0	2.766	860156	0.173406	3067340				f24	0.67932	0.343114	0.0227503	1.04394														f24	0.742278
		E1-6_f48a	m1A	282,1 -> 150,0	2.796	301782	0.06566	2842101	m1A D3	285,0 -> 153,0	2.769	233340	0.050769	2842101	m1A lab	287,0 -> 155,0	2.794	47500	0.010335	2842101	m1A lab D3	290,0 -> 158,0	2.766	1635203	0.355779	2842101				f48	0.492556	0.380849	0.0340927	1.17363														f48	0.538205
		E1-6_f48b	m1A	282,1 -> 150,0	2.796	594871	0.121817	3019689	m1A D3	285,0 -> 153,0	2.769	457842	0.093757	3019689	m1A lab	287,0 -> 155,0	2.794	96691	0.0198	3019689	m1A lab D3	290,0 -> 158,0	2.766	3263621	0.668323	3019689				f48	0.529871	0.407817	0.0363033	1.22537														f48	0.578978
		E1-6_f48c	m1A	282,1 -> 150,0	2.796	260060	0.05258	3058458	m1A D3	285,0 -> 153,0	2.782	179921	0.036377	3058458	m1A lab	287,0 -> 155,0	2.794	40649	0.008219	3058458	m1A lab D3	290,0 -> 158,0	2.78	1601330	0.323763	3058458				f48	0.4482	0.310083	0.028213	1.11137		originals												f48	0.489738
		E1-6_r0a	m1A	282,1 -> 150,0	2.81	1553	0.000311	3084165	m1A D3	285,0 -> 153,0	2.795	37631	0.007545	3084165	m1A lab	287,0 -> 155,0	2.808	6958	0.001395	3084165	m1A lab D3	290,0 -> 158,0	2.793	1062256	0.212981	3084165				r0	0.013415	0.325454	0.00619245	0.945429		methyl												r0	0.0146583
		E1-6_r0b	m1A	282,1 -> 150,0	2.81	1670	0.000328	3148906	m1A D3	285,0 -> 153,0	2.795	34805	0.006835	3148906	m1A lab	287,0 -> 155,0	2.808	6045	0.001187	3148906	m1A lab D3	290,0 -> 158,0	2.78	992882	0.194978	3148906				r0	0.0154836	0.322654	0.00581032	0.95441		new												r0	0.0169186
		E1-6_r0c	m1A	282,1 -> 150,0	2.796	1585	0.000296	3305573	m1A D3	285,0 -> 153,0	2.782	36499	0.006828	3305573	m1A lab	287,0 -> 155,0	2.794	6659	0.001246	3305573	m1A lab D3	290,0 -> 158,0	2.766	1065664	0.199353	3305573				r0	0.0137352	0.316838	0.00568451	0.90949														r0	0.0150081
		E1-6_r6a	m1A	282,1 -> 150,0	2.796	120570	0.023348	3193220	m1A D3	285,0 -> 153,0	2.782	29424	0.005698	3193220	m1A lab	287,0 -> 155,0	2.794	124212	0.024054	3193220	m1A lab D3	290,0 -> 158,0	2.766	689838	0.133588	3193220				r6	0.458221	0.111827	0.14159	0.786347														r6	0.500688
		E1-6_r6b	m1A	282,1 -> 150,0	2.796	178640	0.043351	2548195	m1A D3	285,0 -> 153,0	2.769	41132	0.009981	2548195	m1A lab	287,0 -> 155,0	2.794	184932	0.044877	2548195	m1A lab D3	290,0 -> 158,0	2.766	1043671	0.253268	2548195				r6	0.500336	0.115196	0.148905	0.840361														r6	0.546706
		E1-6_r6c	m1A	282,1 -> 150,0	2.796	171799	0.036556	2906117	m1A D3	285,0 -> 153,0	2.769	39719	0.008452	2906117	m1A lab	287,0 -> 155,0	2.794	177233	0.037712	2906117	m1A lab D3	290,0 -> 158,0	2.766	987301	0.21008	2906117				r6	0.547723	0.126637	0.146947	0.818587														r6	0.598485
		E1-6_r24a	m1A	282,1 -> 150,0	2.796	1010359	0.206818	3020906	m1A D3	285,0 -> 153,0	2.782	46143	0.009445	3020906	m1A lab	287,0 -> 155,0	2.794	216476	0.044312	3020906	m1A lab D3	290,0 -> 158,0	2.766	507540	0.103892	3020906				r24	0.84179	0.038443	0.31314	0.734174														r24	0.919805
		E1-6_r24b	m1A	282,1 -> 150,0	2.796	2372374	0.479368	3060292	m1A D3	285,0 -> 153,0	2.782	92017	0.018593	3060292	m1A lab	287,0 -> 155,0	2.794	514880	0.104038	3060292	m1A lab D3	290,0 -> 158,0	2.766	1181136	0.238663	3060292				r24	0.879063	0.0340958	0.313702	0.719631														r24	0.960533
		E1-6_r24c	m1A	282,1 -> 150,0	2.81	1001567	0.193118	3207054	m1A D3	285,0 -> 153,0	2.782	41783	0.008056	3207054	m1A lab	287,0 -> 155,0	2.808	214524	0.041364	3207054	m1A lab D3	290,0 -> 158,0	2.78	490945	0.094662	3207054				r24	0.860528	0.0358973	0.31134	0.712505														r24	0.94028
		E1-6_r48a	m1A	282,1 -> 150,0	2.796	1984760	0.378735	3240568	m1A D3	285,0 -> 153,0	2.782	77887	0.014863	3240568	m1A lab	287,0 -> 155,0	2.808	184142	0.035138	3240568	m1A lab D3	290,0 -> 158,0	2.78	274376	0.052357	3240568				r48	1.13196	0.0444222	0.418003	0.622841														r48	1.23686
		E1-6_r48b	m1A	282,1 -> 150,0	2.796	2125882	0.409466	3210484	m1A D3	285,0 -> 153,0	2.769	79243	0.015263	3210484	m1A lab	287,0 -> 155,0	2.794	191456	0.036876	3210484	m1A lab D3	290,0 -> 158,0	2.766	285163	0.054925	3210484				r48	1.15877	0.0431937	0.425737	0.634114														r48	1.26617
		E1-6_r48c	m1A	282,1 -> 150,0	2.796	1657092	0.324664	3156173	m1A D3	285,0 -> 153,0	2.782	58237	0.01141	3156173	m1A lab	287,0 -> 155,0	2.794	143894	0.028192	3156173	m1A lab D3	290,0 -> 158,0	2.78	223230	0.043736	3156173				r48	1.08373	0.0380866	0.386914	0.600244														r48	1.18417
[truncated: 13 more columns]

## Sheet: m1G
	# per tRNA:		unlabeled						labeled (Met)						labeled (Urd / A)						labeled (Urd / A / Met)										number of mods per tRNA						Average						STABWN						new transcript percentages
	correction	1	Compound	Transition	RT	Area	calc. Conc.	SILIS	Compound	Transition	RT	Area	calc. Conc.	SILIS	Compound	Transition	RT	Area	calc. Conc.	SILIS	Compound	Transition	RT	Area	calc. Conc.	SILIS					unlabeled	Met	labeled	labeledMet			unlabeled	Met	labeled	labeledMet			unlabeled	Met	labeled	labeledMet
		E1-6_f0a	m1G	298,1 -> 166,0	4.875	335348	0.077535	3725730	m1G D3	301,0 -> 169,0	4.886	0		3725730	m1G lab	302,0 -> 170,0	4.684	0		3725730	m1G lab D3	305,0 -> 173,0	4.815	2994	0.000692	3725730		0		f0	0.428664	0	#DIV/0!	#DIV/0!		f0	0.432263	0	#DIV/0!	#DIV/0!		f0	0.00938878	0	#DIV/0!	#DIV/0!		f0	0.991674
		E1-6_f0b	m1G	298,1 -> 166,0	4.875	414123	0.108309	3293664	m1G D3	301,0 -> 169,0	4.873	0		3293664	m1G lab	302,0 -> 170,0	4.871	0		3293664	m1G lab D3	305,0 -> 173,0	4.842	3265	0.000854	3293664		6		f0	0.422995	0	#DIV/0!	#DIV/0!		r0	0.0911553	0.640959	0.009731	0.763028		r0	0.00354882	0.00694159	0.000656494	0.0180941		f0	0.978557
		E1-6_f0c	m1G	298,1 -> 166,0	4.889	527766	0.108874	4175717	m1G D3	301,0 -> 169,0	4.86	0		4175717	m1G lab	302,0 -> 170,0	5.072	0		4175717	m1G lab D3	305,0 -> 173,0	4.815	2624	0.000541	4175717		24		f0	0.445131	0	#DIV/0!	#DIV/0!		f6	0.239185	0.165774	0.104806	0.623282		f6	0.00921697	0.00596498	0.00308909	0.0269058		f0	1.02977
		E1-6_f6a	m1G	298,1 -> 166,0	4.875	218451	0.052916	3556181	m1G D3	301,0 -> 169,0	4.86	158547	0.038405	3556181	m1G lab	302,0 -> 170,0	4.871	13587	0.003291	3556181	m1G lab D3	305,0 -> 173,0	4.869	81881	0.019834	3556181		48		f6	0.228437	0.165793	0.106404	0.641269		r6	0.523138	0.238398	0.201488	0.610883		r6	0.0183565	0.0130503	0.00245453	0.0147345		f6	0.528466
		E1-6_f6b	m1G	298,1 -> 166,0	4.875	239080	0.053589	3843085	m1G D3	301,0 -> 169,0	4.86	164888	0.036959	3843085	m1G lab	302,0 -> 170,0	4.871	14089	0.003158	3843085	m1G lab D3	305,0 -> 173,0	4.869	84294	0.018894	3843085				f6	0.250945	0.173071	0.107527	0.643326		f24	0.0704025	0.175147	0.0227536	0.636384		f24	0.00895974	0.0077868	0.000689508	0.0194418		f6	0.580538
		E1-6_f6c	m1G	298,1 -> 166,0	4.875	159354	0.035645	3851054	m1G D3	301,0 -> 169,0	4.873	106021	0.023715	3851054	m1G lab	302,0 -> 170,0	4.871	9819	0.002196	3851054	m1G lab D3	305,0 -> 173,0	4.869	57180	0.01279	3851054				f6	0.238174	0.15846	0.100485	0.58525		r24	0.506825	0.0335619	0.147195	0.320723		r24	0.00747022	0.0010222	0.00704473	0.00660301		f6	0.550992
		E1-6_f24a	m1G	298,1 -> 166,0	4.875	39976	0.00836	4119337	m1G D3	301,0 -> 169,0	4.873	82010	0.01715	4119337	m1G lab	302,0 -> 170,0	4.871	11249	0.002352	4119337	m1G lab D3	305,0 -> 173,0	4.869	315087	0.06589	4119337				f24	0.0811824	0.16654	0.0217925	0.610504		f48	0.0354324	0.205589	0.0110148	0.287095		f48	0.00901814	0.00817184	0.000664344	0.0691195		f24	0.187808
		E1-6_f24b	m1G	298,1 -> 166,0	4.875	38570	0.009596	3462412	m1G D3	301,0 -> 169,0	4.86	112953	0.028102	3462412	m1G lab	302,0 -> 170,0	4.871	16222	0.004036	3462412	m1G lab D3	305,0 -> 173,0	4.869	450509	0.112083	3462412				f24	0.0592453	0.173501	0.023092	0.641284		r48	0.109558	0.00770416	0.0457329	0.0638117		r48	0.0210947	0.00146704	0.00965515	0.0116028		f24	0.137058
		E1-6_f24c	m1G	298,1 -> 166,0	4.875	45719	0.010441	3771918	m1G D3	301,0 -> 169,0	4.86	119753	0.027349	3771918	m1G lab	302,0 -> 170,0	4.871	17005	0.003883	3771918	m1G lab D3	305,0 -> 173,0	4.869	478124	0.109193	3771918				f24	0.0707799	0.1854	0.0233764	0.657364														f24	0.163742
		E1-6_f48a	m1G	298,1 -> 166,0	4.875	21706	0.004926	3795914	m1G D3	301,0 -> 169,0	4.86	124788	0.028319	3795914	m1G lab	302,0 -> 170,0	4.871	15616	0.003544	3795914	m1G lab D3	305,0 -> 173,0	4.869	352794	0.080061	3795914				f48	0.0369529	0.212438	0.0116908	0.264102														f48	0.0854871
		E1-6_f48b	m1G	298,1 -> 166,0	4.875	25206	0.00545	3983782	m1G D3	301,0 -> 169,0	4.86	223515	0.048331	3983782	m1G lab	302,0 -> 170,0	4.871	25506	0.005515	3983782	m1G lab D3	305,0 -> 173,0	4.869	545611	0.117978	3983782				f48	0.023706	0.210227	0.0101118	0.216313														f48	0.0548416
		E1-6_f48c	m1G	298,1 -> 166,0	4.875	24527	0.005354	3946320	m1G D3	301,0 -> 169,0	4.86	104317	0.022771	3946320	m1G lab	302,0 -> 170,0	4.871	15005	0.003275	3946320	m1G lab D3	305,0 -> 173,0	4.869	508305	0.110955	3946320				f48	0.0456383	0.194103	0.0112419	0.38087		originals												f48	0.10558
		E1-6_r0a	m1G	298,1 -> 166,0	4.875	8489	0.002029	3603550	m1G D3	301,0 -> 169,0	4.86	61322	0.014659	3603550	m1G lab	302,0 -> 170,0	4.871	9295	0.002222	3603550	m1G lab D3	305,0 -> 173,0	4.869	731029	0.174751	3603550				r0	0.087521	0.632317	0.00986353	0.775725		methyl												r0	0.202472
		E1-6_r0b	m1G	298,1 -> 166,0	4.875	8650	0.002033	3665602	m1G D3	301,0 -> 169,0	4.86	57805	0.013584	3665602	m1G lab	302,0 -> 170,0	4.871	9095	0.002137	3665602	m1G lab D3	305,0 -> 173,0	4.869	674524	0.158514	3665602				r0	0.09597	0.641247	0.0104605	0.77592		new												r0	0.222017
		E1-6_r0c	m1G	298,1 -> 166,0	4.889	8867	0.001939	3939628	m1G D3	301,0 -> 169,0	4.86	63997	0.013993	3939628	m1G lab	302,0 -> 170,0	4.871	8891	0.001944	3939628	m1G lab D3	305,0 -> 173,0	4.869	739249	0.161641	3939628				r0	0.0899748	0.649313	0.00886893	0.73744														r0	0.208148
		E1-6_r6a	m1G	298,1 -> 166,0	4.875	111972	0.025911	3722473	m1G D3	301,0 -> 169,0	4.873	48793	0.011291	3722473	m1G lab	302,0 -> 170,0	4.871	145378	0.033642	3722473	m1G lab D3	305,0 -> 173,0	4.869	444404	0.10284	3722473				r6	0.508522	0.221594	0.198029	0.605353														r6	1.17642
		E1-6_r6b	m1G	298,1 -> 166,0	4.875	158736	0.04435	3083143	m1G D3	301,0 -> 169,0	4.873	74485	0.020811	3083143	m1G lab	302,0 -> 170,0	4.884	219482	0.061322	3083143	m1G lab D3	305,0 -> 173,0	4.869	680698	0.190185	3083143				r6	0.511866	0.24019	0.203471	0.631047														r6	1.18415
		E1-6_r6c	m1G	298,1 -> 166,0	4.875	144398	0.036643	3394594	m1G D3	301,0 -> 169,0	4.873	66649	0.016913	3394594	m1G lab	302,0 -> 170,0	4.884	205265	0.052088	3394594	m1G lab D3	305,0 -> 173,0	4.869	603004	0.15302	3394594				r6	0.549026	0.253409	0.202963	0.59625														r6	1.27012
		E1-6_r24a	m1G	298,1 -> 166,0	4.875	479538	0.124477	3318552	m1G D3	301,0 -> 169,0	4.86	31360	0.00814	3318552	m1G lab	302,0 -> 170,0	4.884	74834	0.019425	3318552	m1G lab D3	305,0 -> 173,0	4.869	178911	0.046441	3318552				r24	0.506646	0.0331314	0.137271	0.328185														r24	1.17208
		E1-6_r24b	m1G	298,1 -> 166,0	4.889	1116118	0.281418	3416432	m1G D3	301,0 -> 169,0	4.873	75635	0.019071	3416432	m1G lab	302,0 -> 170,0	4.884	199140	0.050211	3416432	m1G lab D3	305,0 -> 173,0	4.869	423343	0.106742	3416432				r24	0.516063	0.0349723	0.151399	0.321855														r24	1.19386
		E1-6_r24c	m1G	298,1 -> 166,0	4.889	462363	0.111708	3565435	m1G D3	301,0 -> 169,0	4.873	30263	0.007312	3565435	m1G lab	302,0 -> 170,0	4.884	84087	0.020316	3565435	m1G lab D3	305,0 -> 173,0	4.869	171643	0.041469	3565435				r24	0.497767	0.032582	0.152915	0.31213														r24	1.15154
		E1-6_r48a	m1G	298,1 -> 166,0	4.875	149522	0.033485	3846529	m1G D3	301,0 -> 169,0	4.873	11044	0.002473	3846529	m1G lab	302,0 -> 170,0	4.884	15591	0.003492	3846529	m1G lab D3	305,0 -> 173,0	4.869	21730	0.004866	3846529				r48	0.100079	0.00739125	0.0415409	0.0578861														r48	0.231524
		E1-6_r48b	m1G	298,1 -> 166,0	4.889	143283	0.031732	3889664	m1G D3	301,0 -> 169,0	4.873	9708	0.00215	3889664	m1G lab	302,0 -> 170,0	4.884	14303	0.003168	3889664	m1G lab D3	305,0 -> 173,0	4.869	20933	0.004636	3889664				r48	0.0898003	0.00608442	0.0365748	0.053523														r48	0.207744
		E1-6_r48c	m1G	298,1 -> 166,0	4.889	202611	0.04158	4197488	m1G D3	301,0 -> 169,0	4.873	14069	0.002887	4197488	m1G lab	302,0 -> 170,0	4.884	20979	0.004305	4197488	m1G lab D3	305,0 -> 173,0	4.869	28413	0.005831	4197488				r48	0.138794	0.00963681	0.0590829	0.0800261														r48	0.321087
[truncated: 13 more columns]

[truncated: 7 more sheets: m2G, m22G, m5C, m5U, m7G, I, m6A]
