# Supplementary material for: Cell culture NAIL-MS allows insight into human tRNA and rRNA modification dynamics in vivo
Source: Nat Commun. 2021 Jan 15;12:389. doi: 10.1038/s41467-020-20576-4 (PMC7810713; doi:10.1038/s41467-020-20576-4)
Supplement: Supplementary file 3 — Source Data [file 41467_2020_20576_MOESM3_ESM.zip › Figure4 - tRNAPhe maturation.xlsx]

## Sheet: CUGA
	C	unlabeled	labeled		U	unlabeled	labeled		G	unlabeled	labeled		A	unlabeled	labeled			MITTELWERT	unlabeled	labeled
	F1-0_97-f0a	0.0953856	0		F1-0_97-f0a	0.107453	0		F1-0_97-f0a	0.189497	0		F1-0_97-f0a	0.124237	0			f0	0.109025	0
	F1-0_97-f0b	0.111636	0		F1-0_97-f0b	0.131586	0		F1-0_97-f0b	0.215428	0		F1-0_97-f0b	0.128706	0			f0	0.123976	0
	F1-0_97-f0c	0.104998	0		F1-0_97-f0c	0.131926	0		F1-0_97-f0c	0.212158	0		F1-0_97-f0c	0.130911	0			f0	0.122611	0
	F1-0_97-f2a	0.0485723	0		F1-0_97-f2a	0.0583863	0		F1-0_97-f2a	0.0903754	0		F1-0_97-f2a	0.0592258	0			f2	0.0553948	0
	F1-0_97-f2b	0.0670537	0		F1-0_97-f2b	0.0779137	0		F1-0_97-f2b	0.130914	0		F1-0_97-f2b	0.0756015	0			f2	0.073523	0
	F1-0_97-f2c	0.0616203	0		F1-0_97-f2c	0.0695143	0		F1-0_97-f2c	0.119626	0		F1-0_97-f2c	0.0780202	0			f2	0.0697183	0
	F1-0_97-f4a	0.09821	0.00689781		F1-0_97-f4a	0.110712	0.0130378		F1-0_97-f4a	0.195363	0		F1-0_97-f4a	0.115369	0.0127386			f4	0.108097	0.0108914
	F1-0_97-f4b	0.100634	0.00725025		F1-0_97-f4b	0.12545	0.0141154		F1-0_97-f4b	0.194218	0		F1-0_97-f4b	0.116816	0.0138284			f4	0.1143	0.0117314
	F1-0_97-f4c	0.104373	0.00712231		F1-0_97-f4c	0.114902	0.0133609		F1-0_97-f4c	0.202643	0		F1-0_97-f4c	0.11395	0.0132144			f4	0.111075	0.0112325
	F1-0_97-f6a	0.0911459	0.0150393		F1-0_97-f6a	0.10068	0.0199573		F1-0_97-f6a	0.195543	0.00778667		F1-0_97-f6a	0.106154	0.0247992			f6	0.0993268	0.0199319
	F1-0_97-f6b	0.108327	0.0178534		F1-0_97-f6b	0.116834	0.024083		F1-0_97-f6b	0.215316	0.00928972		F1-0_97-f6b	0.121539	0.0291656			f6	0.115567	0.0237006
	F1-0_97-f6c	0.113631	0.0171715		F1-0_97-f6c	0.144428	0.0298633		F1-0_97-f6c	0.243853	0.0130563		F1-0_97-f6c	0.134039	0.0322763			f6	0.130699	0.026437
	F1-0_97-f24a	0.0536532	0.0510905		F1-0_97-f24a	0.0520276	0.0688388		F1-0_97-f24a	0.113249	0.0714856		F1-0_97-f24a	0.0534842	0.08041			f24	0.053055	0.0667798
	F1-0_97-f24b	0.0582233	0.0544091		F1-0_97-f24b	0.0587812	0.0691181		F1-0_97-f24b	0.122217	0.0781892		F1-0_97-f24b	0.0544702	0.0850528			f24	0.0571582	0.0695267
	F1-0_97-f24c	0.028182	0.0328869		F1-0_97-f24c	0.0348862	0.045466		F1-0_97-f24c	0.0653017	0.0408268		F1-0_97-f24c	0.0298755	0.0458364			f24	0.0309812	0.0413964
	E1-6_f0a	0.128037	0		E1-6_f0a	0.162745	0		E1-6_f0a	0.233554	0		E1-6_f0a	0.598845	0.000318812			E1-6_f0a	0.174779	0
	E1-6_f0b	0.191916	0		E1-6_f0b	0.213064	0		E1-6_f0b	0.335763	0		E1-6_f0b	0.80868	0.000977875			E1-6_f0b	0.246914	0
	E1-6_f0c	0.188217	0		E1-6_f0c	0.213253	0		E1-6_f0c	0.305407	0		E1-6_f0c	0.731438	0.000272625			E1-6_f0c	0.235626	0
	E1-6_f6a	0.167499	0.0235614		E1-6_f6a	0.196011	0.0366881		E1-6_f6a	0.307494	0.0291724		E1-6_f6a	0.66677	0.0931488			E1-6_f6a	0.223668	0.0298073
	E1-6_f6b	0.152499	0.0233594		E1-6_f6b	0.179988	0.0334822		E1-6_f6b	0.286373	0.027929		E1-6_f6b	0.66887	0.0955676			E1-6_f6b	0.206287	0.0282569
	E1-6_f6c	0.104347	0.0176289		E1-6_f6c	0.130781	0.0238053		E1-6_f6c	0.198943	0.0216091		E1-6_f6c	0.47996	0.0607948			E1-6_f6c	0.144691	0.0210144
	E1-6_f24a	0.0668649	0.0842799		E1-6_f24a	0.0902737	0.0926292		E1-6_f24a	0.142243	0.134833		E1-6_f24a	0.319035	0.257778			E1-6_f24a	0.099794	0.103914
	E1-6_f24b	0.103789	0.139456		E1-6_f24b	0.130977	0.153745		E1-6_f24b	0.236319	0.211214		E1-6_f24b	0.462806	0.414538			E1-6_f24b	0.157028	0.168138
	E1-6_f24c	0.103072	0.137769		E1-6_f24c	0.11646	0.135895		E1-6_f24c	0.208285	0.204977		E1-6_f24c	0.487995	0.433348			E1-6_f24c	0.142606	0.159547
	E1-6_f48a	0.0772974	0.242236		E1-6_f48a	0.1102	0.253592		E1-6_f48a	0.201374	0.379		E1-6_f48a	0.447675	0.687345			E1-6_f48a	0.129624	0.291609
	E1-6_f48b	0.149932	0.466293		E1-6_f48b	0.146911	0.454108		E1-6_f48b	0.371437	0.649199		E1-6_f48b	0.647259	1.43165			E1-6_f48b	0.22276	0.5232
	E1-6_f48c	0.0712418	0.239536		E1-6_f48c	0.10505	0.249943		E1-6_f48c	0.165472	0.350261		E1-6_f48c	0.370412	0.659552			E1-6_f48c	0.113921	0.279913
		m7G		m1A		Cm		Gm		m5C		m1G		m2G		Y		m5U		m22G
		Average	Stabwn	Average	Stabwn	Average	Stabwn	Average	Stabwn	Average	Stabwn	Average	Stabwn	Average	Stabwn	Average	Stabwn	Average	Stabwn	Average	Stabwn
	0	#DIV/0!	#DIV/0!	#DIV/0!	#DIV/0!	#DIV/0!	#DIV/0!	#DIV/0!	#DIV/0!	#DIV/0!	#DIV/0!	#DIV/0!	#DIV/0!	#DIV/0!	#DIV/0!	#DIV/0!	#DIV/0!	#DIV/0!	#DIV/0!	#DIV/0!	#DIV/0!
	2	#DIV/0!	#DIV/0!	#DIV/0!	#DIV/0!	#DIV/0!	#DIV/0!	#DIV/0!	#DIV/0!	#DIV/0!	#DIV/0!	#DIV/0!	#DIV/0!	#DIV/0!	#DIV/0!	#DIV/0!	#DIV/0!	#DIV/0!	#DIV/0!	#DIV/0!	#DIV/0!
	4	37.1851	1.34812	47.5428	1.16933	17.0338	3.59971	20.4092	0.908379	74.1206	3.64046	90.308	3.28702	35.6106	0.853093	127.718	13.5771	227.536	20.6158	28.0168	0.233691
	6	58.0216	8.98789	72.6636	17.5037	50.3828	17.8259	42.4828	10.7526	90.9993	18.5878	131.198	14.1495	58.1084	10.809	134.499	23.6378	198.087	38.7369	56.8483	4.08842
	24	92.5112	5.69459	96.0966	14.1995	86.3098	19.4713	78.8101	14.2109	102.895	18.8616	155.779	9.35738	84.8186	11.0745	112.314	9.36848	138.393	11.6752	92.8248	8.13525
	48	96.8693	0.625461	128.382	5.19684	129.761	7.8248	96.0182	1.63027	129.537	6.58586	66.6824	16.0333	90.374	2.32926	112.775	6.02458	142.323	8.72491	82.4609	0.333761

## Sheet: C
	# per tRNA:	16	unlabeled						labeled (Urd / A)								tRNA injected
			Compound	Transition	RT	Area	calc. Conc.	SILIS	Compound	Transition	RT	Area	calc. Conc.	SILIS			unlabeled	labeled
		F1-0_97-f0a	C	244.1 -> 112.0	1.88	85224	1.52617	1259211	C lab	251.0 -> 114.0	1.68	0	0	1259211		F1-0_97-f0a	0.0953856	0
		F1-0_97-f0b	C	244.1 -> 112.0	1.89	81290	1.78618	1026246	C lab	251.0 -> 114.0	1.71	0	0	1026246		F1-0_97-f0b	0.111636	0
		F1-0_97-f0c	C	244.1 -> 112.0	1.89	91397	1.67996	1226803	C lab	251.0 -> 114.0	1.69	0	0	1226803		F1-0_97-f0c	0.104998	0
		F1-0_97-f2a	C	244.1 -> 112.0	1.88	40366	0.777157	1171250	C lab	251.0 -> 114.0	1.87	0	0	1171250		F1-0_97-f2a	0.0485723	0
		F1-0_97-f2b	C	244.1 -> 112.0	1.89	55712	1.07286	1170972	C lab	251.0 -> 114.0	1.71	0	0	1170972		F1-0_97-f2b	0.0670537	0
		F1-0_97-f2c	C	244.1 -> 112.0	1.89	56573	0.985924	1293913	C lab	251.0 -> 114.0	1.88	0	0	1293913		F1-0_97-f2c	0.0616203	0
		F1-0_97-f4a	C	244.1 -> 112.0	1.88	89110	1.57136	1278772	C lab	251.0 -> 114.0	1.88	6259	0.110365	1278772		F1-0_97-f4a	0.09821	0.00689781
		F1-0_97-f4b	C	244.1 -> 112.0	1.88	88143	1.61014	1234419	C lab	251.0 -> 114.0	1.88	6350	0.116004	1234419		F1-0_97-f4b	0.100634	0.00725025
		F1-0_97-f4c	C	244.1 -> 112.0	1.89	81737	1.66997	1103697	C lab	251.0 -> 114.0	1.88	5578	0.113957	1103697		F1-0_97-f4c	0.104373	0.00712231
		F1-0_97-f6a	C	244.1 -> 112.0	1.89	74508	1.45833	1152087	C lab	251.0 -> 114.0	1.89	12294	0.240629	1152087		F1-0_97-f6a	0.0911459	0.0150393
		F1-0_97-f6b	C	244.1 -> 112.0	1.88	88443	1.73324	1150658	C lab	251.0 -> 114.0	1.88	14576	0.285654	1150658		F1-0_97-f6b	0.108327	0.0178534
		F1-0_97-f6c	C	244.1 -> 112.0	1.88	99574	1.8181	1235008	C lab	251.0 -> 114.0	1.88	15047	0.274744	1235008		F1-0_97-f6c	0.113631	0.0171715
		F1-0_97-f24a	C	244.1 -> 112.0	1.89	37053	0.858451	973301	C lab	251.0 -> 114.0	1.88	35283	0.817448	973301		F1-0_97-f24a	0.0536532	0.0510905
		F1-0_97-f24b	C	244.1 -> 112.0	1.88	44155	0.931573	1068810	C lab	251.0 -> 114.0	1.88	41262	0.870545	1068810		F1-0_97-f24b	0.0582233	0.0544091
		F1-0_97-f24c	C	244.1 -> 112.0	1.88	22258	0.450912	1113121	C lab	251.0 -> 114.0	1.88	25974	0.526191	1113121		F1-0_97-f24c	0.028182	0.0328869
		E1-6_f0a	C	244,1 -> 112,0	1.962	50174	2.0486	606732	C lab	251,0 -> 114,0	1.733	0		606732		E1-6_f0a	0.128037	0
		E1-6_f0b	C	244,1 -> 112,0	1.962	60211	3.07065	485756	C lab	251,0 -> 114,0	1.733	0		485756		E1-6_f0b	0.191916	0
		E1-6_f0c	C	244,1 -> 112,0	1.962	81087	3.01147	667032	C lab	251,0 -> 114,0	1.747	0		667032		E1-6_f0c	0.188217	0
		E1-6_f6a	C	244,1 -> 112,0	1.962	57015	2.67999	527020	C lab	251,0 -> 114,0	1.961	8020	0.376982	527020		E1-6_f6a	0.167499	0.0235614
		E1-6_f6b	C	244,1 -> 112,0	1.962	60002	2.43998	609188	C lab	251,0 -> 114,0	1.961	9191	0.373751	609188		E1-6_f6b	0.152499	0.0233594
		E1-6_f6c	C	244,1 -> 112,0	1.962	38182	1.66956	566546	C lab	251,0 -> 114,0	1.961	6451	0.282063	566546		E1-6_f6c	0.104347	0.0176289
		E1-6_f24a	C	244,1 -> 112,0	1.962	26485	1.06984	613267	C lab	251,0 -> 114,0	1.961	33383	1.34848	613267		E1-6_f24a	0.0668649	0.0842799
		E1-6_f24b	C	244,1 -> 112,0	1.962	33355	1.66062	497582	C lab	251,0 -> 114,0	1.961	44817	2.23129	497582		E1-6_f24b	0.103789	0.139456
		E1-6_f24c	C	244,1 -> 112,0	1.962	40708	1.64915	611501	C lab	251,0 -> 114,0	1.961	54412	2.20431	611501		E1-6_f24c	0.103072	0.137769
		E1-6_f48a	C	244,1 -> 112,0	1.949	26972	1.23676	540262	C lab	251,0 -> 114,0	1.947	84526	3.87578	540262		E1-6_f48a	0.0772974	0.242236
		E1-6_f48b	C	244,1 -> 112,0	1.949	59005	2.39891	609321	C lab	251,0 -> 114,0	1.961	183506	7.46069	609321		E1-6_f48b	0.149932	0.466293
		E1-6_f48c	C	244,1 -> 112,0	1.962	25920	1.13987	563313	C lab	251,0 -> 114,0	1.961	87150	3.83258	563313		E1-6_f48c	0.0712418	0.239536

## Sheet: U
	# per tRNA:	9	unlabeled						labeled (Urd / A)								tRNA injected
			Compound	Transition	RT	Area	calc. Conc.	SILIS	Compound	Transition	RT	Area	calc. Conc.	SILIS			unlabeled	labeled
		F1-0_97-f0a	U	245.1 -> 113.0	2.83	12646	0.967077	175766	U lab	252.0 -> 115.0	2.85	0	0	175766		F1-0_97-f0a	0.107453	0
		F1-0_97-f0b	U	245.1 -> 113.0	2.84	11483	1.18427	130336	U lab	252.0 -> 115.0	2.83	0	0	130336		F1-0_97-f0b	0.131586	0
		F1-0_97-f0c	U	245.1 -> 113.0	2.84	11939	1.18733	135160	U lab	252.0 -> 115.0	2.83	0	0	135160		F1-0_97-f0c	0.131926	0
		F1-0_97-f2a	U	245.1 -> 113.0	2.83	5913	0.525477	151244	U lab	252.0 -> 115.0				151244		F1-0_97-f2a	0.0583863	0
		F1-0_97-f2b	U	245.1 -> 113.0	2.84	7488	0.701223	143539	U lab	252.0 -> 115.0				143539		F1-0_97-f2b	0.0779137	0
		F1-0_97-f2c	U	245.1 -> 113.0	2.83	7032	0.625629	151071	U lab	252.0 -> 115.0	2.83	0	0	151071		F1-0_97-f2c	0.0695143	0
		F1-0_97-f4a	U	245.1 -> 113.0	2.83	11023	0.99641	148696	U lab	252.0 -> 115.0	2.84	1298	0.11734	148696		F1-0_97-f4a	0.110712	0.0130378
		F1-0_97-f4b	U	245.1 -> 113.0	2.83	11698	1.12905	139265	U lab	252.0 -> 115.0	2.83	1316	0.127039	139265		F1-0_97-f4b	0.12545	0.0141154
		F1-0_97-f4c	U	245.1 -> 113.0	2.84	11411	1.03412	148325	U lab	252.0 -> 115.0	2.83	1327	0.120248	148325		F1-0_97-f4c	0.114902	0.0133609
		F1-0_97-f6a	U	245.1 -> 113.0	2.83	10311	0.906121	152954	U lab	252.0 -> 115.0	2.84	2044	0.179616	152954		F1-0_97-f6a	0.10068	0.0199573
		F1-0_97-f6b	U	245.1 -> 113.0	2.83	11401	1.05151	145743	U lab	252.0 -> 115.0	2.81	2350	0.216747	145743		F1-0_97-f6b	0.116834	0.024083
		F1-0_97-f6c	U	245.1 -> 113.0	2.83	12569	1.29985	129971	U lab	252.0 -> 115.0	2.81	2599	0.26877	129971		F1-0_97-f6c	0.144428	0.0298633
		F1-0_97-f24a	U	245.1 -> 113.0	2.83	4567	0.468248	131100	U lab	252.0 -> 115.0	2.83	6043	0.619549	131100		F1-0_97-f24a	0.0520276	0.0688388
		F1-0_97-f24b	U	245.1 -> 113.0	2.82	5985	0.529031	152055	U lab	252.0 -> 115.0	2.81	7037	0.622063	152055		F1-0_97-f24b	0.0587812	0.0691181
		F1-0_97-f24c	U	245.1 -> 113.0	2.83	3082	0.313976	131952	U lab	252.0 -> 115.0	2.81	4017	0.409194	131952		F1-0_97-f24c	0.0348862	0.045466
		E1-6_f0a	U	245,1 -> 113,0	2.871	23459	1.4647	235095	U lab	252,0 -> 115,0	2.87	0		235095		E1-6_f0a	0.162745	0
		E1-6_f0b	U	245,1 -> 113,0	2.871	27248	1.91757	208573	U lab	252,0 -> 115,0	2.857	0		208573		E1-6_f0b	0.213064	0
		E1-6_f0c	U	245,1 -> 113,0	2.871	32235	1.91928	246530	U lab	252,0 -> 115,0	2.857	0		246530		E1-6_f0c	0.213253	0
		E1-6_f6a	U	245,1 -> 113,0	2.871	22133	1.7641	184161	U lab	252,0 -> 115,0	2.87	4143	0.330193	184161		E1-6_f6a	0.196011	0.0366881
		E1-6_f6b	U	245,1 -> 113,0	2.871	22401	1.61989	202982	U lab	252,0 -> 115,0	2.87	4167	0.30134	202982		E1-6_f6b	0.179988	0.0334822
		E1-6_f6c	U	245,1 -> 113,0	2.871	15831	1.17703	197421	U lab	252,0 -> 115,0	2.87	2882	0.214248	197421		E1-6_f6c	0.130781	0.0238053
		E1-6_f24a	U	245,1 -> 113,0	2.885	12318	0.812463	222539	U lab	252,0 -> 115,0	2.87	12639	0.833663	222539		E1-6_f24a	0.0902737	0.0926292
		E1-6_f24b	U	245,1 -> 113,0	2.871	15405	1.17879	191820	U lab	252,0 -> 115,0	2.87	18083	1.38371	191820		E1-6_f24b	0.130977	0.153745
		E1-6_f24c	U	245,1 -> 113,0	2.871	15525	1.04814	217415	U lab	252,0 -> 115,0	2.87	18116	1.22306	217415		E1-6_f24c	0.11646	0.135895
		E1-6_f48a	U	245,1 -> 113,0	2.871	13277	0.991799	196489	U lab	252,0 -> 115,0	2.87	30552	2.28232	196489		E1-6_f48a	0.1102	0.253592
		E1-6_f48b	U	245,1 -> 113,0	2.871	20093	1.3222	223063	U lab	252,0 -> 115,0	2.87	62108	4.08697	223063		E1-6_f48b	0.146911	0.454108
		E1-6_f48c	U	245,1 -> 113,0	2.871	13558	0.945453	210497	U lab	252,0 -> 115,0	2.87	32259	2.24949	210497		E1-6_f48c	0.10505	0.249943

## Sheet: G
	# per tRNA:	18	unlabeled						labeled (Urd / A)								tRNA injected
			Compound	Transition	RT	Area	calc. Conc.	SILIS	Compound	Transition	RT	Area	calc. Conc.	SILIS			unlabeled	labeled
		F1-0_97-f0a	G	284.1 -> 152.0	4.13	35701	3.41094	406994	G lab	288.0 -> 156.0	4.18	0	0	406994		F1-0_97-f0a	0.189497	0
		F1-0_97-f0b	G	284.1 -> 152.0	4.13	34650	3.87771	349491	G lab	288.0 -> 156.0	4.12	0	0	349491		F1-0_97-f0b	0.215428	0
		F1-0_97-f0c	G	284.1 -> 152.0	4.13	37154	3.81885	380278	G lab	288.0 -> 156.0	4.06	0	0	380278		F1-0_97-f0c	0.212158	0
		F1-0_97-f2a	G	284.1 -> 152.0	4.13	17736	1.62676	402629	G lab	288.0 -> 156.0	4.04	0	0	402629		F1-0_97-f2a	0.0903754	0
		F1-0_97-f2b	G	284.1 -> 152.0	4.13	22775	2.35645	367876	G lab	288.0 -> 156.0	4.12	0	0	367876		F1-0_97-f2b	0.130914	0
		F1-0_97-f2c	G	284.1 -> 152.0	4.13	23726	2.15327	416695	G lab	288.0 -> 156.0	4.14	0	0	416695		F1-0_97-f2c	0.119626	0
		F1-0_97-f4a	G	284.1 -> 152.0	4.13	35612	3.51654	394357	G lab	288.0 -> 156.0	4.13	1399	0	394357		F1-0_97-f4a	0.195363	0
		F1-0_97-f4b	G	284.1 -> 152.0	4.13	36727	3.49592	408992	G lab	288.0 -> 156.0	4.13	1620	0	408992		F1-0_97-f4b	0.194218	0
		F1-0_97-f4c	G	284.1 -> 152.0	4.13	36014	3.64757	385132	G lab	288.0 -> 156.0	4.14	1194	0	385132		F1-0_97-f4c	0.202643	0
		F1-0_97-f6a	G	284.1 -> 152.0	4.13	34821	3.51978	385265	G lab	288.0 -> 156.0	4.13	2954	0.14016	385265		F1-0_97-f6a	0.195543	0.00778667
		F1-0_97-f6b	G	284.1 -> 152.0	4.13	38567	3.8757	389200	G lab	288.0 -> 156.0	4.13	3242	0.167215	389200		F1-0_97-f6b	0.215316	0.00928972
		F1-0_97-f6c	G	284.1 -> 152.0	4.13	44040	4.38935	394388	G lab	288.0 -> 156.0	4.13	3939	0.235014	394388		F1-0_97-f6c	0.243853	0.0130563
		F1-0_97-f24a	G	284.1 -> 152.0	4.13	18946	2.03849	350024	G lab	288.0 -> 156.0	4.13	12506	1.28674	350024		F1-0_97-f24a	0.113249	0.0714856
		F1-0_97-f24b	G	284.1 -> 152.0	4.13	22264	2.1999	383347	G lab	288.0 -> 156.0	4.13	14829	1.40741	383347		F1-0_97-f24b	0.122217	0.0781892
		F1-0_97-f24c	G	284.1 -> 152.0	4.13	12482	1.17543	378187	G lab	288.0 -> 156.0	4.13	8404	0.734882	378187		F1-0_97-f24c	0.0653017	0.0408268
		E1-6_f0a	G	284,1 -> 152,0	4.159	29107	4.20398	285061	G lab	288,0 -> 156,0	4.198	0		285061		E1-6_f0a	0.233554	0
		E1-6_f0b	G	284,1 -> 152,0	4.146	34232	6.04373	233199	G lab	288,0 -> 156,0	4.158	0		233199		E1-6_f0b	0.335763	0
		E1-6_f0c	G	284,1 -> 152,0	4.159	36407	5.49733	272667	G lab	288,0 -> 156,0	4.067	0		272667		E1-6_f0c	0.305407	0
		E1-6_f6a	G	284,1 -> 152,0	4.146	32563	5.53489	242221	G lab	288,0 -> 156,0	4.145	3089	0.525104	242221		E1-6_f6a	0.307494	0.0291724
		E1-6_f6b	G	284,1 -> 152,0	4.146	33120	5.15472	264540	G lab	288,0 -> 156,0	4.158	3230	0.502722	264540		E1-6_f6b	0.286373	0.027929
		E1-6_f6c	G	284,1 -> 152,0	4.159	22438	3.58098	257977	G lab	288,0 -> 156,0	4.158	2437	0.388963	257977		E1-6_f6c	0.198943	0.0216091
		E1-6_f24a	G	284,1 -> 152,0	4.146	17069	2.56038	274483	G lab	288,0 -> 156,0	4.158	16180	2.42699	274483		E1-6_f24a	0.142243	0.134833
		E1-6_f24b	G	284,1 -> 152,0	4.159	24530	4.25374	237422	G lab	288,0 -> 156,0	4.158	21924	3.80185	237422		E1-6_f24b	0.236319	0.211214
		E1-6_f24c	G	284,1 -> 152,0	4.159	23264	3.74913	255475	G lab	288,0 -> 156,0	4.145	22894	3.68959	255475		E1-6_f24c	0.208285	0.204977
		E1-6_f48a	G	284,1 -> 152,0	4.159	21792	3.62474	247523	G lab	288,0 -> 156,0	4.158	41013	6.82199	247523		E1-6_f48a	0.201374	0.379
		E1-6_f48b	G	284,1 -> 152,0	4.146	42343	6.68587	260753	G lab	288,0 -> 156,0	4.145	74008	11.6856	260753		E1-6_f48b	0.371437	0.649199
		E1-6_f48c	G	284,1 -> 152,0	4.146	19135	2.97849	264502	G lab	288,0 -> 156,0	4.145	40503	6.30471	264502		E1-6_f48c	0.165472	0.350261

## Sheet: A
	# per tRNA:	16	unlabeled						labeled (Urd / A)								tRNA injected
			Compound	Transition	RT	Area	calc. Conc.	SILIS	Compound	Transition	RT	Area	calc. Conc.	SILIS			unlabeled	labeled
		F1-0_97-f0a	A	268.1 -> 136.0	5.24	10905	1.98779	387771	A lab	273.0 -> 141.0	5.13	0	0	387771		F1-0_97-f0a	0.124237	0
		F1-0_97-f0b	A	268.1 -> 136.0	5.24	9982	2.05929	342645	A lab	273.0 -> 141.0	5.14	0	0	342645		F1-0_97-f0b	0.128706	0
		F1-0_97-f0c	A	268.1 -> 136.0	5.24	10726	2.09457	361973	A lab	273.0 -> 141.0	5.16	0	0	361973		F1-0_97-f0c	0.130911	0
		F1-0_97-f2a	A	268.1 -> 136.0	5.24	5090	0.947612	379701	A lab	273.0 -> 141.0	5.23	0	0	379701		F1-0_97-f2a	0.0592258	0
		F1-0_97-f2b	A	268.1 -> 136.0	5.24	6276	1.20962	366721	A lab	273.0 -> 141.0	5.25	0	0	366721		F1-0_97-f2b	0.0756015	0
		F1-0_97-f2c	A	268.1 -> 136.0	5.24	6740	1.24832	381627	A lab	273.0 -> 141.0	5.19	0	0	381627		F1-0_97-f2c	0.0780202	0
		F1-0_97-f4a	A	268.1 -> 136.0	5.24	9781	1.84591	374529	A lab	273.0 -> 141.0	5.23	1080	0.203817	374529		F1-0_97-f4a	0.115369	0.0127386
		F1-0_97-f4b	A	268.1 -> 136.0	5.24	9986	1.86905	377663	A lab	273.0 -> 141.0	5.24	1182	0.221255	377663		F1-0_97-f4b	0.116816	0.0138284
		F1-0_97-f4c	A	268.1 -> 136.0	5.24	9541	1.82319	369918	A lab	273.0 -> 141.0	5.24	1106	0.211431	369918		F1-0_97-f4c	0.11395	0.0132144
		F1-0_97-f6a	A	268.1 -> 136.0	5.24	9209	1.69847	383243	A lab	273.0 -> 141.0	5.24	2151	0.396787	383243		F1-0_97-f6a	0.106154	0.0247992
		F1-0_97-f6b	A	268.1 -> 136.0	5.24	10238	1.94462	372154	A lab	273.0 -> 141.0	5.24	2457	0.466649	372154		F1-0_97-f6b	0.121539	0.0291656
		F1-0_97-f6c	A	268.1 -> 136.0	5.24	11068	2.14463	364810	A lab	273.0 -> 141.0	5.23	2665	0.516421	364810		F1-0_97-f6c	0.134039	0.0322763
		F1-0_97-f24a	A	268.1 -> 136.0	5.24	4026	0.855748	332578	A lab	273.0 -> 141.0	5.23	6053	1.28656	332578		F1-0_97-f24a	0.0534842	0.08041
		F1-0_97-f24b	A	268.1 -> 136.0	5.24	4712	0.871523	382192	A lab	273.0 -> 141.0	5.24	7358	1.36085	382192		F1-0_97-f24b	0.0544702	0.0850528
		F1-0_97-f24c	A	268.1 -> 136.0	5.23	2529	0.478008	373997	A lab	273.0 -> 141.0	5.24	3880	0.733382	373997		F1-0_97-f24c	0.0298755	0.0458364
		E1-6_f0a	A	268,1 -> 136,0	5.334	164620	9.58151	1465566	A lab	273,0 -> 141,0	5.374	88	0.005101	1465566		E1-6_f0a	0.598845	0.000318812
		E1-6_f0b	A	268,1 -> 136,0	5.321	191941	12.9389	1265401	A lab	273,0 -> 141,0	5.374	232	0.015646	1265401		E1-6_f0b	0.80868	0.000977875
		E1-6_f0c	A	268,1 -> 136,0	5.334	184677	11.703	1346084	A lab	273,0 -> 141,0	5.44	69	0.004362	1346084		E1-6_f0c	0.731438	0.000272625
		E1-6_f6a	A	268,1 -> 136,0	5.321	158854	10.6683	1270162	A lab	273,0 -> 141,0	5.32	22192	1.49038	1270162		E1-6_f6a	0.66677	0.0931488
		E1-6_f6b	A	268,1 -> 136,0	5.321	176634	10.7019	1407894	A lab	273,0 -> 141,0	5.32	25237	1.52908	1407894		E1-6_f6b	0.66887	0.0955676
		E1-6_f6c	A	268,1 -> 136,0	5.334	121038	7.67936	1344484	A lab	273,0 -> 141,0	5.32	15331	0.972717	1344484		E1-6_f6c	0.47996	0.0607948
		E1-6_f24a	A	268,1 -> 136,0	5.334	78494	5.10455	1311705	A lab	273,0 -> 141,0	5.32	63423	4.12444	1311705		E1-6_f24a	0.319035	0.257778
		E1-6_f24b	A	268,1 -> 136,0	5.334	104678	7.4049	1205847	A lab	273,0 -> 141,0	5.32	93760	6.63261	1205847		E1-6_f24b	0.462806	0.414538
		E1-6_f24c	A	268,1 -> 136,0	5.334	116945	7.80793	1277623	A lab	273,0 -> 141,0	5.32	103849	6.93357	1277623		E1-6_f24c	0.487995	0.433348
		E1-6_f48a	A	268,1 -> 136,0	5.321	110336	7.16279	1313986	A lab	273,0 -> 141,0	5.307	169406	10.9975	1313986		E1-6_f48a	0.447675	0.687345
		E1-6_f48b	A	268,1 -> 136,0	5.321	161276	10.3561	1328403	A lab	273,0 -> 141,0	5.32	356722	22.9064	1328403		E1-6_f48b	0.647259	1.43165
		E1-6_f48c	A	268,1 -> 136,0	5.334	99454	5.92659	1431442	A lab	273,0 -> 141,0	5.32	177087	10.5528	1431442		E1-6_f48c	0.370412	0.659552

## Sheet: m2G
	# per tRNA:		unlabeled						labeled (Met)						labeled (Urd / A)						labeled (Urd / A / Met)								number of mods per tRNA						Average							new transcript percentages						Average
	correction	1	Compound	Transition	RT	Area	calc. Conc.	SILIS	Compound	Transition	RT	Area	calc. Conc.	SILIS	Compound	Transition	RT	Area	calc. Conc.	SILIS	Compound	Transition	RT	Area	calc. Conc.	SILIS			unlabeled	Met	labeled	labeledMet			unlabeled	Met	labeled	labeledMet										unlabeled	Met
		F1-0_97-f0a	m2G	298.1 -> 166.0	5.033	210487	0.1448	1068913	m2G D3	301.0 -> 169.0	5.018	0	0	1068913	m2G lab	302.0 -> 170.0	5.016	870	0.0006	1068913	m2G lab D3	305.0 -> 173.0	4.988	435	0.0003	1068913		f0	1.32813	0	#DIV/0!	#DIV/0!		f0	1.29383	0	#DIV/0!	#DIV/0!			f0	1.02651	0	#DIV/0!	#DIV/0!		f0	1	0
		F1-0_97-f0b	m2G	298.1 -> 166.0	5.033	201985	0.1662	893857	m2G D3	301.0 -> 169.0	5.045	0	0	893857	m2G lab	302.0 -> 170.0	5.016	686	0.0006	893857	m2G lab D3	305.0 -> 173.0	4.974	365	0.0003	893857		f0	1.34058	0	#DIV/0!	#DIV/0!		f2	1.17759	0.0894467	#DIV/0!	#DIV/0!			f0	1.03613	0	#DIV/0!	#DIV/0!		f2	0.910156	0.0691333
		F1-0_97-f0c	m2G	298.1 -> 166.0	5.033	200451	0.1487	991598	m2G D3	301.0 -> 169.0	4.965	0	0	991598	m2G lab	302.0 -> 170.0	5.03	791	0.0006	991598	m2G lab D3	305.0 -> 173.0	4.974	442	0.0003	991598		f0	1.21277	0	#DIV/0!	#DIV/0!		f4	1.14227	0.221042	0.194883	0.460741			f0	0.937352	0	#DIV/0!	#DIV/0!		f4	0.882859	0.170843
		F1-0_97-f2a	m2G	298.1 -> 166.0	5.033	88278	0.0635	1023036	m2G D3	301.0 -> 169.0	5.018	5920	0.0043	1023036	m2G lab	302.0 -> 170.0	5.016	880	0.0006	1023036	m2G lab D3	305.0 -> 173.0	4.988	442	0.0003	1023036		f2	1.14632	0.0776246	#DIV/0!	#DIV/0!		f6	1.06269	0.320967	0.149805	0.618489			f2	0.885987	0.059996	#DIV/0!	#DIV/0!		f6	0.82142	0.224744
		F1-0_97-f2b	m2G	298.1 -> 166.0	5.033	120204	0.0893	990414	m2G D3	301.0 -> 169.0	5.018	10471	0.0078	990414	m2G lab	302.0 -> 170.0	5.03	1097	0.0008	990414	m2G lab D3	305.0 -> 173.0	4.988	472	0.0004	990414		f2	1.21459	0.106089	#DIV/0!	#DIV/0!		f24	0.85238	0.683871	0.101193	0.959133			f2	0.938752	0.0819963	#DIV/0!	#DIV/0!		f24	0.651941	0.431334
		F1-0_97-f2c	m2G	298.1 -> 166.0	5.033	113971	0.0817	1026466	m2G D3	301.0 -> 169.0	5.018	8171	0.0059	1026466	m2G lab	302.0 -> 170.0	5.016	1416	0.001	1026466	m2G lab D3	305.0 -> 173.0	4.988	1476	0.0011	1026466		f2	1.17186	0.0846263	#DIV/0!	#DIV/0!		0	1.19665	0	#DIV/0!	#DIV/0!			f2	0.905729	0.0654076	#DIV/0!	#DIV/0!		f48	0.507829	0.564446
		F1-0_97-f4a	m2G	298.1 -> 166.0	5.033	175453	0.1237	1042944	m2G D3	301.0 -> 169.0	5.018	35263	0.0249	1042944	m2G lab	302.0 -> 170.0	5.016	2599	0.0018	1042944	m2G lab D3	305.0 -> 173.0	5.014	7161	0.0051	1042944		f4	1.14434	0.230348	0.165268	0.46826		6	0.983033	0.241019	0.168906	0.818671			f4	0.88446	0.178036	0.127736	0.361918
		F1-0_97-f4b	m2G	298.1 -> 166.0	5.033	183688	0.1267	1066793	m2G D3	301.0 -> 169.0	5.018	32275	0.0223	1066793	m2G lab	302.0 -> 170.0	5.016	3037	0.0021	1066793	m2G lab D3	305.0 -> 173.0	5.014	7907	0.0055	1066793		f4	1.10849	0.195101	0.179007	0.468828		24	0.77193	0.399805	0.0588122	1.14287			f4	0.85675	0.150793	0.138354	0.362357
		F1-0_97-f4c	m2G	298.1 -> 166.0	5.033	180879	0.1304	1020021	m2G D3	301.0 -> 169.0	5.018	36613	0.0264	1020021	m2G lab	302.0 -> 170.0	5.016	3695	0.0027	1020021	m2G lab D3	305.0 -> 173.0	5.014	6971	0.005	1020021		f4	1.17398	0.237677	0.240373	0.445135		48	0.607692	0.675442	0.0591165	1.08146			f4	0.907369	0.1837	0.185784	0.344044
		F1-0_97-f6a	m2G	298.1 -> 166.0	5.033	161440	0.1131	1050196	m2G D3	301.0 -> 169.0	5.018	47223	0.0331	1050196	m2G lab	302.0 -> 170.0	5.016	4398	0.0031	1050196	m2G lab D3	305.0 -> 173.0	5.014	19267	0.0135	1050196		f6	1.13867	0.333243	0.155529	0.677305									f6	0.880073	0.257563	0.120208	0.523488				percentages of new transcripts
		F1-0_97-f6b	m2G	298.1 -> 166.0	5.033	174775	0.1165	1103288	m2G D3	301.0 -> 169.0	5.018	52675	0.0351	1103288	m2G lab	302.0 -> 170.0	5.016	4781	0.0032	1103288	m2G lab D3	305.0 -> 173.0	5.014	20030	0.0134	1103288		f6	1.00807	0.30372	0.135017	0.565385									f6	0.77914	0.234745	0.104355	0.436986
		F1-0_97-f6c	m2G	298.1 -> 166.0	5.033	194279	0.1361	1049980	m2G D3	301.0 -> 169.0	5.018	60753	0.0426	1049980	m2G lab	302.0 -> 170.0	5.016	6054	0.0042	1049980	m2G lab D3	305.0 -> 173.0	5.014	23112	0.0162	1049980		f6	1.04132	0.325939	0.158868	0.612776									f6	0.804835	0.251918	0.122789	0.473614				forward
		F1-0_97-f24a	m2G	298.1 -> 166.0	5.033	58632	0.0445	969942	m2G D3	301.0 -> 169.0	5.018	47641	0.0361	969942	m2G lab	302.0 -> 170.0	5.016	9638	0.0073	969942	m2G lab D3	305.0 -> 173.0	5.014	87434	0.0663	969942		f24	0.838752	0.680426	0.109315	0.992816									f24	0.648271	0.5259	0.0844891	0.767346
		F1-0_97-f24b	m2G	298.1 -> 166.0	5.033	70650	0.0473	1098261	m2G D3	301.0 -> 169.0	5.018	59695	0.04	1098261	m2G lab	302.0 -> 170.0	5.03	12442	0.0083	1098261	m2G lab D3	305.0 -> 173.0	5.014	92603	0.062	1098261		f24	0.827527	0.699812	0.119379	0.891744									f24	0.639595	0.540884	0.0922676	0.689228
		F1-0_97-f24c	m2G	298.1 -> 166.0	5.033	41305	0.0276	1102522	m2G D3	301.0 -> 169.0	5.018	31180	0.0208	1102522	m2G lab	302.0 -> 170.0	5.016	4599	0.0031	1102522	m2G lab D3	305.0 -> 173.0	5.014	61545	0.0411	1102522		f24	0.890862	0.671374	0.0748857	0.992839									f24	0.688546	0.518904	0.057879	0.767364
		E1-6_f0a	m2G	298,1 -> 166,0	5.076	489209	0.202644	1923980	m2G D3	301,0 -> 169,0	4.886	0		1923980	m2G lab	302,0 -> 170,0	5.085	0		1923980	m2G lab D3	305,0 -> 173,0	5.002	0		1923980		0	1.15943	0	#DIV/0!	#DIV/0!									0	0.968901	0	#DIV/0!	#DIV/0!
		E1-6_f0b	m2G	298,1 -> 166,0	5.076	661734	0.304659	1731050	m2G D3	301,0 -> 169,0	4.873	0		1731050	m2G lab	302,0 -> 170,0	5.098	0		1731050	m2G lab D3	305,0 -> 173,0	4.949	0		1731050		0	1.23387	0	#DIV/0!	#DIV/0!									0	1.0311	0	#DIV/0!	#DIV/0!
		E1-6_f0c	m2G	298,1 -> 166,0	5.076	800977	0.281959	2263987	m2G D3	301,0 -> 169,0	4.86	0		2263987	m2G lab	302,0 -> 170,0	5.072	0		2263987	m2G lab D3	305,0 -> 173,0	4.989	0		2263987		0	1.19664	0	#DIV/0!	#DIV/0!									0	0.999994	0	#DIV/0!	#DIV/0!
		E1-6_f6a	m2G	298,1 -> 166,0	5.076	485607	0.216294	1789292	m2G D3	301,0 -> 169,0	5.06	119316	0.053144	1789292	m2G lab	302,0 -> 170,0	5.058	10837	0.004827	1789292	m2G lab D3	305,0 -> 173,0	5.056	55083	0.024534	1789292		6	0.967031	0.237602	0.16194	0.823087									6	0.808118	0.198557	0.135328	0.687828
		E1-6_f6b	m2G	298,1 -> 166,0	5.076	477020	0.208327	1824874	m2G D3	301,0 -> 169,0	5.06	116802	0.05101	1824874	m2G lab	302,0 -> 170,0	5.058	11673	0.005098	1824874	m2G lab D3	305,0 -> 173,0	5.056	55612	0.024287	1824874		6	1.00989	0.247277	0.180416	0.859507									6	0.843935	0.206642	0.150768	0.718264
		E1-6_f6c	m2G	298,1 -> 166,0	5.076	327015	0.140665	1852777	m2G D3	301,0 -> 169,0	5.06	80116	0.034462	1852777	m2G lab	302,0 -> 170,0	5.058	8031	0.003454	1852777	m2G lab D3	305,0 -> 173,0	5.056	37784	0.016253	1852777		6	0.972177	0.238177	0.164363	0.77342									6	0.812419	0.199037	0.137353	0.646324
		E1-6_f24a	m2G	298,1 -> 166,0	5.076	187120	0.0732	2037267	m2G D3	301,0 -> 169,0	5.06	99212	0.038811	2037267	m2G lab	302,0 -> 170,0	5.058	15366	0.006011	2037267	m2G lab D3	305,0 -> 173,0	5.056	297687	0.116453	2037267		24	0.733511	0.388911	0.0578459	1.12067									24	0.612973	0.325001	0.0483401	0.936507
		E1-6_f24b	m2G	298,1 -> 166,0	5.076	276408	0.118992	1851278	m2G D3	301,0 -> 169,0	5.06	139927	0.060238	1851278	m2G lab	302,0 -> 170,0	5.058	22514	0.009692	1851278	m2G lab D3	305,0 -> 173,0	5.056	443545	0.190944	1851278		24	0.757774	0.383612	0.0576431	1.13564									24	0.633249	0.320573	0.0481705	0.949017
		E1-6_f24c	m2G	298,1 -> 166,0	5.076	276581	0.117579	1874706	m2G D3	301,0 -> 169,0	5.06	143201	0.060877	1874706	m2G lab	302,0 -> 170,0	5.058	22874	0.009724	1874706	m2G lab D3	305,0 -> 173,0	5.056	439966	0.187037	1874706		24	0.824505	0.426891	0.0609475	1.1723									24	0.689013	0.35674	0.050932	0.979655
		E1-6_f48a	m2G	298,1 -> 166,0	5.076	176973	0.078571	1795090	m2G D3	301,0 -> 169,0	5.06	199549	0.088594	1795090	m2G lab	302,0 -> 170,0	5.058	40482	0.017973	1795090	m2G lab D3	305,0 -> 173,0	5.056	684525	0.303909	1795090		48	0.606146	0.68347	0.0616339	1.04218									48	0.506538	0.571155	0.0515055	0.870917
		E1-6_f48b	m2G	298,1 -> 166,0	5.076	322425	0.142491	1803356	m2G D3	301,0 -> 169,0	5.06	394815	0.174483	1803356	m2G lab	302,0 -> 170,0	5.058	74494	0.032922	1803356	m2G lab D3	305,0 -> 173,0	5.056	1300142	0.574579	1803356		48	0.639662	0.783278	0.0629243	1.0982									48	0.534546	0.654562	0.0525839	0.917733
		E1-6_f48c	m2G	298,1 -> 166,0	5.076	162272	0.065763	1966525	m2G D3	301,0 -> 169,0	5.06	157298	0.063748	1966525	m2G lab	302,0 -> 170,0	5.058	36463	0.014777	1966525	m2G lab D3	305,0 -> 173,0	5.056	762514	0.309021	1966525		48	0.577267	0.559579	0.0527913	1.10399									48	0.482404	0.467623	0.0441161	0.922568
[truncated: 7 more columns]

## Sheet: m22G
	# per tRNA:		unlabeled						labeled (Met)						labeled (Urd / A)						labeled (Urd / A / Met)								number of mods per tRNA						Average							new transcript percentages						Average
	correction	1	Compound	Transition	RT	Area	calc. Conc.	SILIS	Compound	Transition	RT	Area	calc. Conc.	SILIS	Compound	Transition	RT	Area	calc. Conc.	SILIS	Compound	Transition	RT	Area	calc. Conc.	SILIS			unlabeled	Met	labeled	labeledMet			unlabeled	Met	labeled	labeledMet										unlabeled	Met
		F1-0_97-f0a	m22G	312.1 -> 180.0	5.675	75918	0.111	386435	m22G D3	318.0 -> 186.0	5.685	0	0	386435	m22G lab	316.0 -> 184.0	5.743	0	0	386435	m22G lab D3	322.0 -> 190.0	5.63	0	0	386435		f0	1.01811	0	#DIV/0!	#DIV/0!		f0	1.02241	0	#DIV/0!	#DIV/0!			f0	0.995802	0	#DIV/0!	#DIV/0!		f0	1	0.000458687
		F1-0_97-f0b	m22G	312.1 -> 180.0	5.675	81160	0.1323	347712	m22G D3	318.0 -> 186.0	5.685	0	0	347712	m22G lab	316.0 -> 184.0	5.757	0	0	347712	m22G lab D3	322.0 -> 190.0	5.643	0	0	347712		f0	1.06714	0	#DIV/0!	#DIV/0!		f2	0.952829	0.0418507	#DIV/0!	#DIV/0!			f0	1.04376	0	#DIV/0!	#DIV/0!		f2	0.931947	0.0409335
		F1-0_97-f0c	m22G	312.1 -> 180.0	5.675	81801	0.1204	384541	m22G D3	318.0 -> 186.0	5.685	0	0	384541	m22G lab	316.0 -> 184.0	5.7	0	0	384541	m22G lab D3	322.0 -> 190.0	5.617	0	0	384541		f0	0.981964	0	#DIV/0!	#DIV/0!		f4	0.929972	0.182686	0	0.286445			f0	0.960443	0	#DIV/0!	#DIV/0!		f4	0.909591	0.178682
		F1-0_97-f2a	m22G	312.1 -> 180.0	5.675	37545	0.0516	403089	m22G D3	318.0 -> 186.0	5.645	2573	0.0017	403089	m22G lab	316.0 -> 184.0	5.673	0	0	403089	m22G lab D3	322.0 -> 190.0	5.643	228	0	403089		f2	0.931495	0.0306888	#DIV/0!	#DIV/0!		f6	0.90481	0.29249	0	0.554491			f2	0.911081	0.0300162	#DIV/0!	#DIV/0!		f6	0.854705	0.227364
		F1-0_97-f2b	m22G	312.1 -> 180.0	5.675	48525	0.0706	384592	m22G D3	318.0 -> 186.0	5.645	3731	0.0036	384592	m22G lab	316.0 -> 184.0	5.7	0	0	384592	m22G lab D3	322.0 -> 190.0	5.643	316	0	384592		f2	0.960244	0.0489643	#DIV/0!	#DIV/0!		f24	0.763358	0.709984	0	1.02963			f2	0.9392	0.0478912	#DIV/0!	#DIV/0!		f24	0.71799	0.496975
		F1-0_97-f2c	m22G	312.1 -> 180.0	5.688	48226	0.0674	400139	m22G D3	318.0 -> 186.0	5.645	3603	0.0032	400139	m22G lab	316.0 -> 184.0	5.673	0	0	400139	m22G lab D3	322.0 -> 190.0	5.643	261	0	400139		f2	0.966748	0.045899	#DIV/0!	#DIV/0!		0	0.8088	0.000741972	#DIV/0!	#DIV/0!			f2	0.945561	0.0448931	#DIV/0!	#DIV/0!		f48	0.527742	0.520143
		F1-0_97-f4a	m22G	312.1 -> 180.0	5.688	67795	0.0992	385327	m22G D3	318.0 -> 186.0	5.645	14514	0.0197	385327	m22G lab	316.0 -> 184.0	5.673	136	0	385327	m22G lab D3	322.0 -> 190.0	5.643	3394	0.0031	385327		f4	0.917693	0.182243	0	0.284629		6	0.666799	0.136402	0.00874036	0.480935			f4	0.897581	0.178249	0	0.278391
		F1-0_97-f4b	m22G	312.1 -> 180.0	5.675	72124	0.1043	390420	m22G D3	318.0 -> 186.0	5.645	14951	0.0201	390420	m22G lab	316.0 -> 184.0	5.66	144	0	390420	m22G lab D3	322.0 -> 190.0	5.643	3599	0.0034	390420		f4	0.912513	0.175853	0	0.289821		24	0.557547	0.242256	0.00189621	0.687024			f4	0.892515	0.171999	0	0.283469
		F1-0_97-f4c	m22G	312.1 -> 180.0	5.675	75684	0.1066	400993	m22G D3	318.0 -> 186.0	5.645	16060	0.0211	400993	m22G lab	316.0 -> 184.0	5.66	196	0	400993	m22G lab D3	322.0 -> 190.0	5.643	3572	0.0032	400993		f4	0.959711	0.189962	0	0.284886		48	0.426838	0.420691	0.00198735	0.666944			f4	0.938679	0.185798	0	0.278643
		F1-0_97-f6a	m22G	312.1 -> 180.0	5.688	67333	0.0932	406940	m22G D3	318.0 -> 186.0	5.645	21827	0.0289	406940	m22G lab	316.0 -> 184.0	5.66	170	0	406940	m22G lab D3	322.0 -> 190.0	5.643	9369	0.0113	406940		f6	0.938317	0.290959	0	0.566929									f6	0.917753	0.284582	0	0.554504				percentages of new transcripts
		F1-0_97-f6b	m22G	312.1 -> 180.0	5.675	79366	0.1072	418333	m22G D3	318.0 -> 186.0	5.645	26724	0.0348	418333	m22G lab	316.0 -> 184.0	5.66	237	0	418333	m22G lab D3	322.0 -> 190.0	5.643	10781	0.0129	418333		f6	0.927602	0.301124	0	0.544289									f6	0.907273	0.294525	0	0.53236
		F1-0_97-f6c	m22G	312.1 -> 180.0	5.675	78659	0.1109	401017	m22G D3	318.0 -> 186.0	5.645	27341	0.0373	401017	m22G lab	316.0 -> 184.0	5.66	240	0	401017	m22G lab D3	322.0 -> 190.0	5.643	11514	0.0146	401017		f6	0.848512	0.285388	0	0.552255									f6	0.829916	0.279133	0	0.540152				forward
		F1-0_97-f24a	m22G	312.1 -> 180.0	5.675	27353	0.0409	367108	m22G D3	318.0 -> 186.0	5.645	26118	0.039	367108	m22G lab	316.0 -> 184.0	5.66	228	0	367108	m22G lab D3	322.0 -> 190.0	5.643	45878	0.0699	367108		f24	0.770898	0.735086	0	1.04672									f24	0.754003	0.718976	0	1.02378
		F1-0_97-f24b	m22G	312.1 -> 180.0	5.675	32864	0.0444	407488	m22G D3	318.0 -> 186.0	5.645	30298	0.0408	407488	m22G lab	316.0 -> 184.0	5.673	258	0	407488	m22G lab D3	322.0 -> 190.0	5.643	51032	0.0701	407488		f24	0.776791	0.713808	0	1.00825									f24	0.759767	0.698164	0	0.98615
		F1-0_97-f24c	m22G	312.1 -> 180.0	5.675	17163	0.023	395186	m22G D3	318.0 -> 186.0	5.645	15809	0.0211	395186	m22G lab	316.0 -> 184.0	5.673	67	0	395186	m22G lab D3	322.0 -> 190.0	5.643	30758	0.0428	395186		f24	0.742385	0.681057	0	1.03391									f24	0.726115	0.666131	0	1.01125
		E1-6_f0a	m22G	312,1 -> 180,0	5.735	612036	0.137505	2476774	m22G D3	318,0 -> 186,0	5.745	607	0.000136	2476774	m22G lab	316,0 -> 184,0	5.747	191	4.3e-05	2476774	m22G lab D3	322,0 -> 190,0	5.416	0		2476774		0	0.786738	0.000778127	#DIV/0!	#DIV/0!									0	0.972722	0.000962076	#DIV/0!	#DIV/0!
		E1-6_f0b	m22G	312,1 -> 180,0	5.735	777120	0.200586	2155844	m22G D3	318,0 -> 186,0	5.732	668	0.000172	2155844	m22G lab	316,0 -> 184,0	5.747	223	5.8e-05	2155844	m22G lab D3	322,0 -> 190,0	5.443	0		2155844		0	0.812372	0.000696599	#DIV/0!	#DIV/0!									0	1.00442	0.000861274	#DIV/0!	#DIV/0!
		E1-6_f0c	m22G	312,1 -> 180,0	5.735	903246	0.194931	2578428	m22G D3	318,0 -> 186,0	5.732	821	0.000177	2578428	m22G lab	316,0 -> 184,0	5.747	302	6.5e-05	2578428	m22G lab D3	322,0 -> 190,0	5.43	0		2578428		0	0.827291	0.000751191	#DIV/0!	#DIV/0!									0	1.02286	0.000928772	#DIV/0!	#DIV/0!
		E1-6_f6a	m22G	312,1 -> 180,0	5.735	583469	0.149938	2165387	m22G D3	318,0 -> 186,0	5.699	120260	0.030904	2165387	m22G lab	316,0 -> 184,0	5.72	1044	0.000268	2165387	m22G lab D3	322,0 -> 190,0	5.697	58877	0.01513	2165387		6	0.670359	0.138169	0.00899108	0.507594									6	0.828832	0.170832	0.0111166	0.627589
		E1-6_f6b	m22G	312,1 -> 180,0	5.735	583492	0.14071	2307490	m22G D3	318,0 -> 186,0	5.699	121119	0.029208	2307490	m22G lab	316,0 -> 184,0	5.72	1098	0.000265	2307490	m22G lab D3	322,0 -> 190,0	5.697	59053	0.014241	2307490		6	0.682109	0.141589	0.00937824	0.503983									6	0.843359	0.175061	0.0115953	0.623125
		E1-6_f6c	m22G	312,1 -> 180,0	5.735	396642	0.093749	2354284	m22G D3	318,0 -> 186,0	5.699	79245	0.01873	2354284	m22G lab	316,0 -> 184,0	5.72	700	0.000165	2354284	m22G lab D3	322,0 -> 190,0	5.697	38340	0.009062	2354284		6	0.647927	0.129449	0.00785174	0.431227									6	0.801097	0.16005	0.00970789	0.533169
		E1-6_f24a	m22G	312,1 -> 180,0	5.735	247335	0.052746	2609299	m22G D3	318,0 -> 186,0	5.699	109014	0.023248	2609299	m22G lab	316,0 -> 184,0	5.72	1070	0.000228	2609299	m22G lab D3	322,0 -> 190,0	5.697	324112	0.069119	2609299		24	0.528549	0.23296	0.00219412	0.665156									24	0.653498	0.288032	0.00271281	0.822399
		E1-6_f24b	m22G	312,1 -> 180,0	5.735	358673	0.085946	2322208	m22G D3	318,0 -> 186,0	5.699	156585	0.037521	2322208	m22G lab	316,0 -> 184,0	5.733	1182	0.000283	2322208	m22G lab D3	322,0 -> 190,0	5.697	479827	0.114978	2322208		24	0.547328	0.238944	0.00168314	0.68383									24	0.676716	0.29543	0.00208103	0.845488
		E1-6_f24c	m22G	312,1 -> 180,0	5.735	360409	0.085102	2356586	m22G D3	318,0 -> 186,0	5.699	153921	0.036345	2356586	m22G lab	316,0 -> 184,0	5.72	1223	0.000289	2356586	m22G lab D3	322,0 -> 190,0	5.697	481145	0.113611	2356586		24	0.596765	0.254864	0.00181138	0.712085									24	0.73784	0.315114	0.00223959	0.880421
		E1-6_f48a	m22G	312,1 -> 180,0	5.735	226441	0.055704	2262014	m22G D3	318,0 -> 186,0	5.686	230109	0.056607	2262014	m22G lab	316,0 -> 184,0	5.72	2525	0.000621	2262014	m22G lab D3	322,0 -> 190,0	5.684	788656	0.194009	2262014		48	0.429736	0.436702	0.00212956	0.665305									48	0.531325	0.539938	0.00263299	0.822583
		E1-6_f48b	m22G	312,1 -> 180,0	5.735	426651	0.099196	2393359	m22G D3	318,0 -> 186,0	5.686	458239	0.10654	2393359	m22G lab	316,0 -> 184,0	5.72	4885	0.001136	2393359	m22G lab D3	322,0 -> 190,0	5.697	1509407	0.350936	2393359		48	0.445305	0.478273	0.00217125	0.670749									48	0.550574	0.591336	0.00268454	0.829314
		E1-6_f48c	m22G	312,1 -> 180,0	5.735	206891	0.046192	2492306	m22G D3	318,0 -> 186,0	5.686	177106	0.039542	2492306	m22G lab	316,0 -> 184,0	5.72	2081	0.000465	2492306	m22G lab D3	322,0 -> 190,0	5.684	833434	0.18608	2492306		48	0.405473	0.347099	0.00166123	0.664777									48	0.501327	0.429153	0.00205394	0.82193
[truncated: 7 more columns]

## Sheet: Y
	# per tRNA:		unlabeled						labeled (Urd / A)								number of mods per tRNA				Average
	correction	1	Compound	Transition	RT	Area	calc. Conc.	SILIS	Compound	Transition	RT	Area	calc. Conc.	SILIS			unlabeled	labeled			unlabeled	labeled							unlabeled	labeled			unlabeled	labeled
		F1-0_97-f0a	Y	245.1 -> 209.0	1.68	8322	0.3971	56485	Y lab	252.0 -> 216.0	1.757	225	0.0107	56485		f0	3.64228	#DIV/0!		f0	3.61253	#DIV/0!		f0	1.00824	#DIV/0!		f0	1	#DIV/0!		f0	0.0223458	#DIV/0!
		F1-0_97-f0b	Y	245.1 -> 209.0	1.68	7788	0.4519	46456	Y lab	252.0 -> 216.0	1.771	535	0.0311	46456		f0	3.64506	#DIV/0!		f2	3.89703	#DIV/0!		f0	1.00901	#DIV/0!		f2	1.07875	#DIV/0!		f2	0.0316894	#DIV/0!
		F1-0_97-f0c	Y	245.1 -> 209.0	1.68	8403	0.4353	52036	Y lab	252.0 -> 216.0	1.757	522	0.027	52036		f0	3.55024	#DIV/0!		f4	3.74175	4.61383		f0	0.982758	#DIV/0!		f4	1.03577	1.27718		f4	0.0234682	0.135771
		F1-0_97-f2a	Y	245.1 -> 209.0	1.68	4445	0.2247	53333	Y lab	252.0 -> 216.0	1.757	428	0.0216	53333		f2	4.05634	#DIV/0!		f6	3.79463	5.43538		f2	1.12285	#DIV/0!		f6	0.995924	1.34499		f6	0.0824207	0.236378
		F1-0_97-f2b	Y	245.1 -> 209.0	1.68	5270	0.2825	50278	Y lab	252.0 -> 216.0	1.757	509	0.0273	50278		f2	3.84234	#DIV/0!		f24	4.07644	4.2764		f2	1.06361	#DIV/0!		f24	0.975465	1.12314		f24	0.174032	0.0936848
		F1-0_97-f2c	Y	245.1 -> 209.0	1.666	5014	0.2644	51125	Y lab	252.0 -> 216.0	1.757	487	0.0257	51125		f2	3.79241	#DIV/0!		0	2.76941	#DIV/0!		f2	1.04979	#DIV/0!		f48	0.688779	1.12775		f48	0.0198519	0.0602458
		F1-0_97-f4a	Y	245.1 -> 209.0	1.68	7991	0.4053	53147	Y lab	252.0 -> 216.0	1.69	1121	0.0569	53147		f4	3.7494	5.22431		6	2.60724	3.28284		f4	1.03789	1.44617
		F1-0_97-f4b	Y	245.1 -> 209.0	1.68	8459	0.4154	54899	Y lab	252.0 -> 216.0	1.731	962	0.0472	54899		f4	3.6343	4.0234		24	2.27788	2.94252		f4	1.00603	1.11374
		F1-0_97-f4c	Y	245.1 -> 209.0	1.68	8213	0.4267	51883	Y lab	252.0 -> 216.0	1.664	993	0.0516	51883		f4	3.84155	4.59379		48	1.90751	3.12321		f4	1.0634	1.27163
		F1-0_97-f6a	Y	245.1 -> 209.0	1.68	8018	0.3891	55552	Y lab	252.0 -> 216.0	1.677	2339	0.1135	55552		f6	3.91737	5.69438						f6	1.08439	1.57629			percentages of new transcripts				%
		F1-0_97-f6b	Y	245.1 -> 209.0	1.68	9376	0.4618	54732	Y lab	252.0 -> 216.0	1.69	2540	0.1251	54732		f6	3.99596	5.27834						f6	1.10614	1.46112					Average	Stabwn	Average	Stabwn
		F1-0_97-f6c	Y	245.1 -> 209.0	1.68	9393	0.4536	55819	Y lab	252.0 -> 216.0	1.677	2920	0.141	55819		f6	3.47056	5.33342						f6	0.960701	1.47637			forward	0	#DIV/0!	#DIV/0!	#DIV/0!	#DIV/0!
		F1-0_97-f24a	Y	245.1 -> 209.0	1.68	3713	0.2166	46212	Y lab	252.0 -> 216.0	1.677	4749	0.277	46212		f24	4.08256	4.14796						f24	1.13011	1.14822				2	#DIV/0!	#DIV/0!	#DIV/0!	#DIV/0!
		F1-0_97-f24b	Y	245.1 -> 209.0	1.666	4079	0.2105	52236	Y lab	252.0 -> 216.0	1.677	5600	0.289	52236		f24	3.68276	4.15668						f24	1.01944	1.15063				4	1.27718	0.135771	127.718	13.5771
		F1-0_97-f24c	Y	245.1 -> 209.0	1.68	2629	0.1383	51254	Y lab	252.0 -> 216.0	1.677	3562	0.1873	51254		f24	4.46399	4.52454						f24	1.2357	1.25246				6	1.34499	0.236378	134.499	23.6378
		E1-6_f0a	Y	245,1 -> 209,0	1.694	6008	0.503961	33825	Y lab	252,0 -> 216,0	1.733	0		33825		0	2.88342	#DIV/0!						0	1.04117	#DIV/0!				24	1.12314	0.0936848	112.314	9.36848
		E1-6_f0b	Y	245,1 -> 209,0	1.707	6896	0.668403	29273	Y lab	252,0 -> 216,0	1.719	0		29273		0	2.70703	#DIV/0!						0	0.977474	#DIV/0!				48	1.12775	0.0602458	112.775	6.02458
		E1-6_f0c	Y	245,1 -> 209,0	1.694	7996	0.64038	35428	Y lab	252,0 -> 216,0	1.651	0		35428		0	2.71778	#DIV/0!						0	0.981358	#DIV/0!
		E1-6_f6a	Y	245,1 -> 209,0	1.694	6154	0.577905	30212	Y lab	252,0 -> 216,0	1.692	1036	0.097287	30212		6	2.58376	3.26386						6	0.932964	1.17854
		E1-6_f6b	Y	245,1 -> 209,0	1.694	5697	0.498801	32405	Y lab	252,0 -> 216,0	1.706	1327	0.116147	32405		6	2.418	4.1104						6	0.87311	1.48421
		E1-6_f6c	Y	245,1 -> 209,0	1.694	4579	0.40802	31838	Y lab	252,0 -> 216,0	1.706	583	0.051995	31838		6	2.81995	2.47425						6	1.01825	0.893421
		E1-6_f24a	Y	245,1 -> 209,0	1.694	2747	0.218741	35633	Y lab	252,0 -> 216,0	1.692	3389	0.269866	35633		24	2.19193	2.59701						24	0.791477	0.937749
		E1-6_f24b	Y	245,1 -> 209,0	1.694	3495	0.32491	30522	Y lab	252,0 -> 216,0	1.692	5682	0.52818	30522		24	2.06912	3.14135						24	0.747133	1.1343
		E1-6_f24c	Y	245,1 -> 209,0	1.694	4091	0.366865	31639	Y lab	252,0 -> 216,0	1.692	5496	0.492871	31639		24	2.57259	3.08919						24	0.928929	1.11547
		E1-6_f48a	Y	245,1 -> 209,0	1.694	2668	0.248542	30457	Y lab	252,0 -> 216,0	1.692	10161	0.94653	30457		48	1.91741	3.24589						48	0.692353	1.17205
		E1-6_f48b	Y	245,1 -> 209,0	1.694	4986	0.438692	32249	Y lab	252,0 -> 216,0	1.692	19247	1.6933	32249		48	1.96935	3.23643						48	0.711107	1.16863
		E1-6_f48c	Y	245,1 -> 209,0	1.694	2256	0.209134	30601	Y lab	252,0 -> 216,0	1.706	8717	0.8082	30601		48	1.83578	2.88732						48	0.662876	1.04258

## Sheet: m1G
	# per tRNA:		unlabeled						labeled (Met)						labeled (Urd / A)						labeled (Urd / A / Met)								number of mods per tRNA						Average							new transcript percentages						Average
	correction	1	Compound	Transition	RT	Area	calc. Conc.	SILIS	Compound	Transition	RT	Area	calc. Conc.	SILIS	Compound	Transition	RT	Area	calc. Conc.	SILIS	Compound	Transition	RT	Area	calc. Conc.	SILIS			unlabeled	Met	labeled	labeledMet			unlabeled	Met	labeled	labeledMet										unlabeled	Met
		F1-0_97-f0a	m1G	298.1 -> 166.0	4.844	234354	0.0492	3932569	m1G D3	301.0 -> 169.0	4.856	0	0	3932569	m1G lab	302.0 -> 170.0	5.016	0	0	3932569	m1G lab D3	305.0 -> 173.0	4.813	0	0	3932569		f0	0.451272	0	#DIV/0!	#DIV/0!		f0	0.441755	0	#DIV/0!	#DIV/0!			f0	1.02154	0	#DIV/0!	#DIV/0!		f0	1	0
		F1-0_97-f0b	m1G	298.1 -> 166.0	4.844	240450	0.058	3424230	m1G D3	301.0 -> 169.0	5.045	0	0	3424230	m1G lab	302.0 -> 170.0	5.016	0	0	3424230	m1G lab D3	305.0 -> 173.0	4.827	0	0	3424230		f0	0.467833	0	#DIV/0!	#DIV/0!		f2	0.40399	0.0683937	#DIV/0!	#DIV/0!			f0	1.05903	0	#DIV/0!	#DIV/0!		f2	0.914511	0.154823
		F1-0_97-f0c	m1G	298.1 -> 166.0	4.844	228780	0.0498	3795904	m1G D3	301.0 -> 169.0	4.965	0	0	3795904	m1G lab	302.0 -> 170.0	5.03	0	0	3795904	m1G lab D3	305.0 -> 173.0	4.827	0	0	3795904		f0	0.406161	0	#DIV/0!	#DIV/0!		f4	0.32496	0.174544	0.15659	0.39894			f0	0.919425	0	#DIV/0!	#DIV/0!		f4	0.735611	0.395114
		F1-0_97-f2a	m1G	298.1 -> 166.0	4.844	103648	0.0224	3828168	m1G D3	301.0 -> 169.0	4.83	15924	0.0034	3828168	m1G lab	302.0 -> 170.0	4.841	0	0	3828168	m1G lab D3	305.0 -> 173.0	4.827	2055	0.0004	3828168		f2	0.40437	0.0613776	#DIV/0!	#DIV/0!		f6	0.263131	0.257328	0.118749	0.520768			f2	0.915371	0.13894	#DIV/0!	#DIV/0!		f6	0.574064	0.482716
		F1-0_97-f2b	m1G	298.1 -> 166.0	4.844	132313	0.0289	3783639	m1G D3	301.0 -> 169.0	4.83	24147	0.0053	3783639	m1G lab	302.0 -> 170.0	4.841	0	0	3783639	m1G lab D3	305.0 -> 173.0	4.827	2231	0.0005	3783639		f2	0.393074	0.0720863	#DIV/0!	#DIV/0!		f24	0.100743	0.465788	0.0534049	0.724014			f2	0.889801	0.163182	#DIV/0!	#DIV/0!		f24	0.195144	0.729011
		F1-0_97-f2c	m1G	298.1 -> 166.0	4.844	137913	0.0289	3941376	m1G D3	301.0 -> 169.0	4.843	23646	0.005	3941376	m1G lab	302.0 -> 170.0	4.828	0	0	3941376	m1G lab D3	305.0 -> 173.0	4.827	2480	0.0005	3941376		f2	0.414526	0.0717172	#DIV/0!	#DIV/0!		0	0.448111	0	#DIV/0!	#DIV/0!			f2	0.93836	0.162346	#DIV/0!	#DIV/0!		f48	0.0814274	0.472591
		F1-0_97-f4a	m1G	298.1 -> 166.0	4.844	162080	0.0331	4048697	m1G D3	301.0 -> 169.0	4.843	90454	0.0185	4048697	m1G lab	302.0 -> 170.0	4.841	8207	0.0017	4048697	m1G lab D3	305.0 -> 173.0	4.84	21073	0.0043	4048697		f4	0.306206	0.171142	0.156087	0.394807		6	0.247572	0.17159	0.10889	0.647562			f4	0.693157	0.387414	0.353333	0.893724
		F1-0_97-f4b	m1G	298.1 -> 166.0	4.844	183120	0.0364	4159549	m1G D3	301.0 -> 169.0	4.83	97416	0.0194	4159549	m1G lab	302.0 -> 170.0	4.841	9243	0.0018	4159549	m1G lab D3	305.0 -> 173.0	4.84	22456	0.0045	4159549		f4	0.318461	0.169729	0.153435	0.383587		24	0.0726995	0.180865	0.0236586	0.661696			f4	0.720899	0.384215	0.34733	0.868324
		F1-0_97-f4c	m1G	298.1 -> 166.0	4.844	186138	0.0389	3954502	m1G D3	301.0 -> 169.0	4.843	97017	0.0203	3954502	m1G lab	302.0 -> 170.0	4.841	8618	0.0018	3954502	m1G lab D3	305.0 -> 173.0	4.84	22670	0.0047	3954502		f4	0.350214	0.182759	0.160249	0.418427		48	0.0364885	0.211773	0.0114647	0.298811			f4	0.792777	0.413712	0.362754	0.947192
		F1-0_97-f6a	m1G	298.1 -> 166.0	4.844	124472	0.025	4115835	m1G D3	301.0 -> 169.0	4.843	127808	0.0257	4115835	m1G lab	302.0 -> 170.0	4.841	12111	0.0024	4115835	m1G lab D3	305.0 -> 173.0	4.84	52733	0.0106	4115835		f6	0.251694	0.258742	0.12041	0.53181									f6	0.56976	0.585713	0.272571	1.20386				percentages of new transcripts
		F1-0_97-f6b	m1G	298.1 -> 166.0	4.844	160691	0.0319	4157774	m1G D3	301.0 -> 169.0	4.83	153219	0.0304	4157774	m1G lab	302.0 -> 170.0	4.828	14352	0.0029	4157774	m1G lab D3	305.0 -> 173.0	4.827	62927	0.0125	4157774		f6	0.276031	0.263051	0.12236	0.527412									f6	0.62485	0.595468	0.276985	1.1939
		F1-0_97-f6c	m1G	298.1 -> 166.0	4.844	178555	0.0342	4318815	m1G D3	301.0 -> 169.0	4.83	170790	0.0327	4318815	m1G lab	302.0 -> 170.0	4.841	15425	0.003	4318815	m1G lab D3	305.0 -> 173.0	4.84	69628	0.0133	4318815		f6	0.261669	0.250192	0.113477	0.503082									f6	0.592339	0.56636	0.256878	1.13882				forward
		F1-0_97-f24a	m1G	298.1 -> 166.0	4.844	20792	0.0052	3329855	m1G D3	301.0 -> 169.0	4.83	103245	0.0256	3329855	m1G lab	302.0 -> 170.0	4.841	14611	0.0036	3329855	m1G lab D3	305.0 -> 173.0	4.827	200159	0.0497	3329855		f24	0.0980115	0.482518	0.0539086	0.744237									f24	0.221868	1.09227	0.122033	1.68473
		F1-0_97-f24b	m1G	298.1 -> 166.0	4.844	24147	0.0054	3705790	m1G D3	301.0 -> 169.0	4.83	122117	0.0272	3705790	m1G lab	302.0 -> 170.0	4.841	18773	0.0042	3705790	m1G lab D3	305.0 -> 173.0	4.827	228311	0.0509	3705790		f24	0.0944746	0.475872	0.0604085	0.732093									f24	0.213862	1.07723	0.136746	1.65724
		F1-0_97-f24c	m1G	298.1 -> 166.0	4.844	15786	0.0034	3840503	m1G D3	301.0 -> 169.0	4.83	63247	0.0136	3840503	m1G lab	302.0 -> 170.0	4.828	8922	0.0019	3840503	m1G lab D3	305.0 -> 173.0	4.827	133773	0.0288	3840503		f24	0.109744	0.438975	0.0458977	0.695712									f24	0.248427	0.993707	0.103898	1.57488
		E1-6_f0a	m1G	298,1 -> 166,0	4.875	335348	0.077535	3725730	m1G D3	301,0 -> 169,0	4.886	0		3725730	m1G lab	302,0 -> 170,0	4.684	0		3725730	m1G lab D3	305,0 -> 173,0	4.815	2994	0.000692	3725730		0	0.443618	0	#DIV/0!	#DIV/0!									0	0.989974	0	#DIV/0!	#DIV/0!
		E1-6_f0b	m1G	298,1 -> 166,0	4.875	414123	0.108309	3293664	m1G D3	301,0 -> 169,0	4.873	0		3293664	m1G lab	302,0 -> 170,0	4.871	0		3293664	m1G lab D3	305,0 -> 173,0	4.842	3265	0.000854	3293664		0	0.438651	0	#DIV/0!	#DIV/0!									0	0.978889	0	#DIV/0!	#DIV/0!
		E1-6_f0c	m1G	298,1 -> 166,0	4.889	527766	0.108874	4175717	m1G D3	301,0 -> 169,0	4.86	0		4175717	m1G lab	302,0 -> 170,0	5.072	0		4175717	m1G lab D3	305,0 -> 173,0	4.815	2624	0.000541	4175717		0	0.462063	0	#DIV/0!	#DIV/0!									0	1.03114	0	#DIV/0!	#DIV/0!
		E1-6_f6a	m1G	298,1 -> 166,0	4.875	218451	0.052916	3556181	m1G D3	301,0 -> 169,0	4.86	158547	0.038405	3556181	m1G lab	302,0 -> 170,0	4.871	13587	0.003291	3556181	m1G lab D3	305,0 -> 173,0	4.869	81881	0.019834	3556181		6	0.236583	0.171705	0.110409	0.665407									6	0.527956	0.383176	0.246388	1.48492
		E1-6_f6b	m1G	298,1 -> 166,0	4.875	239080	0.053589	3843085	m1G D3	301,0 -> 169,0	4.86	164888	0.036959	3843085	m1G lab	302,0 -> 170,0	4.871	14089	0.003158	3843085	m1G lab D3	305,0 -> 173,0	4.869	84294	0.018894	3843085		6	0.259779	0.179163	0.11176	0.668651									6	0.579721	0.399819	0.249404	1.49216
		E1-6_f6c	m1G	298,1 -> 166,0	4.875	159354	0.035645	3851054	m1G D3	301,0 -> 169,0	4.873	106021	0.023715	3851054	m1G lab	302,0 -> 170,0	4.871	9819	0.002196	3851054	m1G lab D3	305,0 -> 173,0	4.869	57180	0.01279	3851054		6	0.246353	0.163901	0.1045	0.608629									6	0.54976	0.365761	0.2332	1.35821
		E1-6_f24a	m1G	298,1 -> 166,0	4.875	39976	0.00836	4119337	m1G D3	301,0 -> 169,0	4.873	82010	0.01715	4119337	m1G lab	302,0 -> 170,0	4.871	11249	0.002352	4119337	m1G lab D3	305,0 -> 173,0	4.869	315087	0.06589	4119337		24	0.0837726	0.171854	0.0226341	0.634082									24	0.186946	0.383508	0.0505101	1.41501
		E1-6_f24b	m1G	298,1 -> 166,0	4.875	38570	0.009596	3462412	m1G D3	301,0 -> 169,0	4.86	112953	0.028102	3462412	m1G lab	302,0 -> 170,0	4.871	16222	0.004036	3462412	m1G lab D3	305,0 -> 173,0	4.869	450509	0.112083	3462412		24	0.06111	0.178961	0.0240041	0.666612									24	0.136373	0.399369	0.0535673	1.48761
		E1-6_f24c	m1G	298,1 -> 166,0	4.875	45719	0.010441	3771918	m1G D3	301,0 -> 169,0	4.86	119753	0.027349	3771918	m1G lab	302,0 -> 170,0	4.871	17005	0.003883	3771918	m1G lab D3	305,0 -> 173,0	4.869	478124	0.109193	3771918		24	0.0732159	0.191781	0.0243376	0.684394									24	0.163388	0.427976	0.0543117	1.52729
		E1-6_f48a	m1G	298,1 -> 166,0	4.875	21706	0.004926	3795914	m1G D3	301,0 -> 169,0	4.86	124788	0.028319	3795914	m1G lab	302,0 -> 170,0	4.871	15616	0.003544	3795914	m1G lab D3	305,0 -> 173,0	4.869	352794	0.080061	3795914		48	0.0380023	0.218471	0.0121533	0.274549									48	0.0848055	0.487537	0.0271211	0.612681
		E1-6_f48b	m1G	298,1 -> 166,0	4.875	25206	0.00545	3983782	m1G D3	301,0 -> 169,0	4.86	223515	0.048331	3983782	m1G lab	302,0 -> 170,0	4.871	25506	0.005515	3983782	m1G lab D3	305,0 -> 173,0	4.869	545611	0.117978	3983782		48	0.0244658	0.216965	0.0105409	0.225493									48	0.0545977	0.484176	0.023523	0.503208
		E1-6_f48c	m1G	298,1 -> 166,0	4.875	24527	0.005354	3946320	m1G D3	301,0 -> 169,0	4.86	104317	0.022771	3946320	m1G lab	302,0 -> 170,0	4.871	15005	0.003275	3946320	m1G lab D3	305,0 -> 173,0	4.869	508305	0.110955	3946320		48	0.0469974	0.199884	0.0117	0.39639									48	0.104879	0.446059	0.0261097	0.884581
[truncated: 7 more columns]

## Sheet: Cm
	# per tRNA:		unlabeled						labeled (Met)						labeled (Urd / A)						labeled (Urd / A / Met)								number of mods per tRNA						Average							new transcript percentages						Average
	correction	1	Compound	Transition	RT	Area	calc. Conc.	SILIS	Compound	Transition	RT	Area	calc. Conc.	SILIS	Compound	Transition	RT	Area	calc. Conc.	SILIS	Compound	Transition	RT	Area	calc. Conc.	SILIS			unlabeled	Met	labeled	labeledMet			unlabeled	Met	labeled	labeledMet										unlabeled	Met
		F1-0_97-f0a	Cm	258.1 -> 112.0	3.846	11206	0.0839	39365	Cm D3	261.0 -> 112.0	3.831	0	0	39365	Cm lab	265.0 -> 114.0	3.803	0	0	39365	Cm lab D3	268.0 -> 114.0	3.935	0	0	39365		f0	0.769548	0	#DIV/0!	#DIV/0!		f0	0.765263	0	#DIV/0!	#DIV/0!			f0	1.0056	0	#DIV/0!	#DIV/0!		f0	1	0.000501465
		F1-0_97-f0b	Cm	258.1 -> 112.0	3.846	10487	0.0968	31902	Cm D3	261.0 -> 112.0	3.71	0	0	31902	Cm lab	265.0 -> 114.0	3.803	0	0	31902	Cm lab D3	268.0 -> 114.0				31902		f0	0.780796	0	#DIV/0!	#DIV/0!		f2	0.755949	0.0308381	#DIV/0!	#DIV/0!			f0	1.0203	0	#DIV/0!	#DIV/0!		f2	0.98783	0.0402974
		F1-0_97-f0c	Cm	258.1 -> 112.0	3.846	10770	0.0914	34722	Cm D3	261.0 -> 112.0	3.684	0	0	34722	Cm lab	265.0 -> 114.0	3.762	0	0	34722	Cm lab D3	268.0 -> 114.0	3.935	0	0	34722		f0	0.745444	0	#DIV/0!	#DIV/0!		f4	0.722777	0.107729	0	0.130353			f0	0.974102	0	#DIV/0!	#DIV/0!		f4	0.944482	0.140773
		F1-0_97-f2a	Cm	258.1 -> 112.0	3.846	4613	0.038	35735	Cm D3	261.0 -> 112.0	3.831	0	0	35735	Cm lab	265.0 -> 114.0	3.789	0	0	35735	Cm lab D3	268.0 -> 114.0	3.856	0	0	35735		f2	0.685985	0	#DIV/0!	#DIV/0!		f6	0.708217	0.168846	0	0.250851			f2	0.896404	0	#DIV/0!	#DIV/0!		f6	0.88251	0.215677
		F1-0_97-f2b	Cm	258.1 -> 112.0	3.846	6332	0.0602	31003	Cm D3	261.0 -> 112.0	3.831	310	0.0029	31003	Cm lab	265.0 -> 114.0	3.857	0	0	31003	Cm lab D3	268.0 -> 114.0				31003		f2	0.818792	0.0394435	#DIV/0!	#DIV/0!		f24	0.631248	0.338533	0	0.516461			f2	1.06995	0.0515424	#DIV/0!	#DIV/0!		f24	0.762747	0.379801
		F1-0_97-f2c	Cm	258.1 -> 112.0	3.846	6185	0.0532	34253	Cm D3	261.0 -> 112.0	3.831	425	0.0037	34253	Cm lab	265.0 -> 114.0	3.95	0	0	34253	Cm lab D3	268.0 -> 114.0	3.707	0	0	34253		f2	0.763071	0.0530707	#DIV/0!	#DIV/0!		0	0.609855	0.000611642	#DIV/0!	#DIV/0!			f2	0.997136	0.0693497	#DIV/0!	#DIV/0!		f48	0.570136	0.418297
		F1-0_97-f4a	Cm	258.1 -> 112.0	3.846	9876	0.0789	36878	Cm D3	261.0 -> 112.0	3.831	1468	0.0117	36878	Cm lab	265.0 -> 114.0	3.977	0	0	36878	Cm lab D3	268.0 -> 114.0	3.829	219	0.0018	36878		f4	0.729899	0.108236	0	0.165268		6	0.512012	0.128507	0.0120428	0.414615			f4	0.953788	0.141436	0	0.215963
		F1-0_97-f4b	Cm	258.1 -> 112.0	3.846	10566	0.0789	39467	Cm D3	261.0 -> 112.0	3.831	1539	0.0115	39467	Cm lab	265.0 -> 114.0	3.83	0	0	39467	Cm lab D3	268.0 -> 114.0	3.829	204	0.0015	39467		f4	0.69029	0.100613	0	0.127862		24	0.427275	0.193463	0.0155669	0.64115			f4	0.90203	0.131475	0	0.167083
		F1-0_97-f4c	Cm	258.1 -> 112.0	3.846	10712	0.0831	37968	Cm D3	261.0 -> 112.0	3.831	1633	0.0127	37968	Cm lab	265.0 -> 114.0	3.857	0	0	37968	Cm lab D3	268.0 -> 114.0	3.829	136	0.0011	37968		f4	0.748143	0.114337	0	0.0979297		48	0.3477	0.2551	0.0236762	0.791351			f4	0.977629	0.149409	0	0.127969
		F1-0_97-f6a	Cm	258.1 -> 112.0	3.846	9600	0.0726	38941	Cm D3	261.0 -> 112.0	3.831	2321	0.0176	38941	Cm lab	265.0 -> 114.0	3.857	0	0	38941	Cm lab D3	268.0 -> 114.0	3.829	755	0.0057	38941		f6	0.730921	0.177193	0	0.285973									f6	0.955124	0.231545	0	0.373693				percentages of new transcripts
		F1-0_97-f6b	Cm	258.1 -> 112.0	3.846	11085	0.0837	39025	Cm D3	261.0 -> 112.0	3.831	2682	0.0202	39025	Cm lab	265.0 -> 114.0				39025	Cm lab D3	268.0 -> 114.0	3.829	727	0.0055	39025		f6	0.724256	0.174791	0	0.232061									f6	0.946415	0.228406	0	0.303244
		F1-0_97-f6c	Cm	258.1 -> 112.0	3.846	12173	0.0875	40982	Cm D3	261.0 -> 112.0	3.831	2805	0.0202	40982	Cm lab	265.0 -> 114.0	3.884	0	0	40982	Cm lab D3	268.0 -> 114.0	3.829	856	0.0062	40982		f6	0.669475	0.154553	0	0.234519									f6	0.87483	0.201961	0	0.306456				forward
		F1-0_97-f24a	Cm	258.1 -> 112.0	3.846	3474	0.0329	31141	Cm D3	261.0 -> 112.0	3.831	1970	0.0186	31141	Cm lab	265.0 -> 114.0	3.843	0	0	31141	Cm lab D3	268.0 -> 114.0	3.829	3523	0.0333	31141		f24	0.620111	0.35058	0	0.498654									f24	0.810325	0.458117	0	0.651612
		F1-0_97-f24b	Cm	258.1 -> 112.0	3.846	4607	0.0359	37817	Cm D3	261.0 -> 112.0	3.831	2606	0.0203	37817	Cm lab	265.0 -> 114.0				37817	Cm lab D3	268.0 -> 114.0	3.829	4565	0.0356	37817		f24	0.628081	0.355154	0	0.512034									f24	0.820739	0.464095	0	0.669095
		F1-0_97-f24c	Cm	258.1 -> 112.0	3.833	2452	0.02	36085	Cm D3	261.0 -> 112.0	3.831	1176	0.0096	36085	Cm lab	265.0 -> 114.0	3.843	0	0	36085	Cm lab D3	268.0 -> 114.0	3.829	2730	0.0223	36085		f24	0.645552	0.309865	0	0.538694									f24	0.843569	0.404913	0	0.703933
		E1-6_f0a	Cm	258,1 -> 112,0	3.875	41207	0.102185	119590	Cm D3	261,0 -> 112,0	3.86	62	0.000154	119590	Cm lab	265,0 -> 114,0	3.925	0		119590	Cm lab D3	268,0 -> 114,0	3.697	0		119590		0	0.584654	0.000881114	#DIV/0!	#DIV/0!									0	0.958676	0.00144479	#DIV/0!	#DIV/0!
		E1-6_f0b	Cm	258,1 -> 112,0	3.875	53083	0.150221	104793	Cm D3	261,0 -> 112,0	3.873	41	0.000115	104793	Cm lab	265,0 -> 114,0	3.925	0		104793	Cm lab D3	268,0 -> 114,0	4.272	0		104793		0	0.608394	0.000465749	#DIV/0!	#DIV/0!									0	0.997604	0.000763705	#DIV/0!	#DIV/0!
		E1-6_f0c	Cm	258,1 -> 112,0	3.875	63491	0.14998	125542	Cm D3	261,0 -> 112,0	3.887	49	0.000115	125542	Cm lab	265,0 -> 114,0				125542	Cm lab D3	268,0 -> 114,0	4.232	0		125542		0	0.636518	0.000488062	#DIV/0!	#DIV/0!									0	1.04372	0.000800292	#DIV/0!	#DIV/0!
		E1-6_f6a	Cm	258,1 -> 112,0	3.875	43946	0.116905	111480	Cm D3	261,0 -> 112,0	3.86	10753	0.028605	111480	Cm lab	265,0 -> 114,0	3.872	155	0.000414	111480	Cm lab D3	268,0 -> 114,0	3.871	4578	0.012179	111480		6	0.522672	0.12789	0.0138892	0.408591									6	0.857043	0.209706	0.0227746	0.669981
		E1-6_f6b	Cm	258,1 -> 112,0	3.875	42239	0.107975	116010	Cm D3	261,0 -> 112,0	3.86	10687	0.027319	116010	Cm lab	265,0 -> 114,0	3.899	134	0.000342	116010	Cm lab D3	268,0 -> 114,0	3.871	4796	0.012261	116010		6	0.523422	0.132432	0.0121032	0.433912									6	0.858273	0.217154	0.0198461	0.7115
		E1-6_f6c	Cm	258,1 -> 112,0	3.875	27808	0.07089	116331	Cm D3	261,0 -> 112,0	3.873	7106	0.018115	116331	Cm lab	265,0 -> 114,0	3.899	83	0.000213	116331	Cm lab D3	268,0 -> 114,0	3.871	3308	0.008434	116331		6	0.489942	0.125198	0.0101359	0.401343									6	0.803374	0.205292	0.0166202	0.658096
		E1-6_f24a	Cm	258,1 -> 112,0	3.875	18656	0.038888	142269	Cm D3	261,0 -> 112,0	3.86	8475	0.017666	142269	Cm lab	265,0 -> 114,0	3.886	749	0.001562	142269	Cm lab D3	268,0 -> 114,0	3.871	29230	0.060931	142269		24	0.389683	0.177025	0.0150317	0.58636									24	0.638976	0.290273	0.0246479	0.961475
		E1-6_f24b	Cm	258,1 -> 112,0	3.875	27862	0.06713	123085	Cm D3	261,0 -> 112,0	3.86	12775	0.030779	123085	Cm lab	265,0 -> 114,0	3.872	1066	0.00257	123085	Cm lab D3	268,0 -> 114,0	3.858	45530	0.109699	123085		24	0.427503	0.196009	0.015285	0.652434									24	0.70099	0.321403	0.0250634	1.06982
		E1-6_f24c	Cm	258,1 -> 112,0	3.875	28654	0.06626	128248	Cm D3	261,0 -> 112,0	3.86	12788	0.02957	128248	Cm lab	265,0 -> 114,0	3.872	1130	0.002614	128248	Cm lab D3	268,0 -> 114,0	3.857	47239	0.109235	128248		24	0.464638	0.207355	0.0163839	0.684657									24	0.761883	0.340007	0.0268652	1.12266
		E1-6_f48a	Cm	258,1 -> 112,0	3.875	18826	0.045086	123829	Cm D3	261,0 -> 112,0	3.86	13347	0.031965	123829	Cm lab	265,0 -> 114,0	3.872	2994	0.00717	123829	Cm lab D3	268,0 -> 114,0	3.857	93290	0.22342	123829		48	0.347822	0.246598	0.0245877	0.766163									48	0.570335	0.404355	0.0403173	1.2563
		E1-6_f48b	Cm	258,1 -> 112,0	3.875	45936	0.085116	160050	Cm D3	261,0 -> 112,0	3.86	34950	0.064759	160050	Cm lab	265,0 -> 114,0	3.872	7285	0.013498	160050	Cm lab D3	268,0 -> 114,0	3.857	242317	0.448993	160050		48	0.382097	0.290712	0.0257989	0.858167									48	0.626538	0.47669	0.0423034	1.40717
		E1-6_f48c	Cm	258,1 -> 112,0	3.875	17107	0.035678	142190	Cm D3	261,0 -> 112,0	3.86	12453	0.025973	142190	Cm lab	265,0 -> 114,0	3.872	2770	0.005778	142190	Cm lab D3	268,0 -> 114,0	3.857	100620	0.209858	142190		48	0.313181	0.227991	0.0206421	0.749724									48	0.513534	0.373844	0.0338475	1.22935
[truncated: 7 more columns]

[truncated: 5 more sheets: Gm, m7G, m1A, m5C, m5U]
