# Supplementary material for: Cell culture NAIL-MS allows insight into human tRNA and rRNA modification dynamics in vivo
Source: Nat Commun. 2021 Jan 15;12:389. doi: 10.1038/s41467-020-20576-4 (PMC7810713; doi:10.1038/s41467-020-20576-4)
Supplement: Supplementary file 3 — Source Data [file 41467_2020_20576_MOESM3_ESM.zip › Figure5 - 18S rRNA.xlsx]

## Sheet: CUGA
	C	unlabeled	labeled		U	unlabeled	labeled		G	unlabeled	labeled		A	unlabeled	labeled			MITTELWERT	unlabeled	labeled			STABWN	unlabeled	labeled
	E1-6rs_18f0a	0.149588	0		E1-6rs_18f0a	0.185022	0		E1-6rs_18f0a	0.256196	0		E1-6rs_18f0a	0.231677	0			f0	0.167305	0			f0	0.0177173	0
	E1-6rs_18f0b	0.170279	0		E1-6rs_18f0b	0.212488	0		E1-6rs_18f0b	0.30512	0		E1-6rs_18f0b	0.248767	0			f0	0.191384	0			f0	0.0211047	0
	E1-6rs_18f0c	0.417796	0		E1-6rs_18f0c	0.48269	0		E1-6rs_18f0c	0.732573	0		E1-6rs_18f0c	0.625318	0			f0	0.450243	0			f0	0.032447	0			Mittelwerte		STABWN
	E1-6rs_18f6a	0.310745	0.0341329	0.344878	E1-6rs_18f6a	0.335502	0.0580187	0.393521	E1-6rs_18f6a	0.574334	0.0428105	0.617144	E1-6rs_18f6a	0.489077	0.075168	0.564245		f6	0.323124	0.0460758	0.369199		f6	0.0123788	0.0119429		0	0.269644	0	0.128081	0
	E1-6rs_18f6b	0.361244	0.0398829		E1-6rs_18f6b	0.362112	0.0634169		E1-6rs_18f6b	0.660288	0.0504659		E1-6rs_18f6b	0.487014	0.0832862			f6	0.361678	0.0516499			f6	0.000434275	0.011767		6	0.338799	0.0483791	0.0165434	0.00237625
	E1-6rs_18f6c	0.336871	0.0374674		E1-6rs_18f6c	0.326322	0.0573556		E1-6rs_18f6c	0.63937	0.049426		E1-6rs_18f6c	0.440191	0.0722722			f6	0.331596	0.0474115			f6	0.00527467	0.00994414		24	0.235972	0.232441	0.0249317	0.0222173
	E1-6rs_18f24a	0.274164	0.236431		E1-6rs_18f24a	0.24398	0.268599		E1-6rs_18f24a	0.51475	0.360993		E1-6rs_18f24a	0.324329	0.351499			f24	0.259072	0.252515			f24	0.0150919	0.0160841		48	0.13516	0.281999	0.0264065	0.0405747
	E1-6rs_18f24b	0.200564	0.178269		E1-6rs_18f24b	0.202142	0.224673		E1-6rs_18f24b	0.410955	0.284301		E1-6rs_18f24b	0.273763	0.280292			f24	0.201353	0.201471			f24	0.000788885	0.0232018
	E1-6rs_18f24c	0.25281	0.224302		E1-6rs_18f24c	0.242174	0.262372		E1-6rs_18f24c	0.506242	0.347339		E1-6rs_18f24c	0.366823	0.357349			f24	0.247492	0.243337			f24	0.00531812	0.0190351
	E1-6rs_18f48a	0.168913	0.304447		E1-6rs_18f48a	0.148297	0.331338		E1-6rs_18f48a	0.363043	0.457794		E1-6rs_18f48a	0.22366	0.421639			f48	0.158605	0.317892			f48	0.0103077	0.0134458
	E1-6rs_18f48b	0.157331	0.282178		E1-6rs_18f48b	0.139891	0.32347		E1-6rs_18f48b	0.345679	0.443696		E1-6rs_18f48b	0.218916	0.41897			f48	0.148611	0.302824			f48	0.00871986	0.0206459
	E1-6rs_18f48c	0.104896	0.211637		E1-6rs_18f48c	0.0916321	0.238925		E1-6rs_18f48c	0.225636	0.345637		E1-6rs_18f48c	0.141542	0.322212			f48	0.098264	0.225281			f48	0.00663193	0.0136438
	UACCUGGUUGAUCCUGCCAGUAGCAUAUGCUUGUCUCAAAGAUUAAGCCAUGCAUGUCUAAGUACGCACGGCCGGUACAGUGAAACUGCGAAUGGCUCAUUAAAUCAGUUAUGGUUCCUUUGGUCGCUCGCUCCUCUCCCACUUGGAUAACUGUGGUAAUUCUAGAGCUAAUACAUGCCGACGGGCGCUGACCCCCUUCGCGGGGGGGAUGCGUGCAUUUAUCAGAUCAAAACCAACCCGGUCAGCCCCUCUCCGGCCCCGGCCGGGGGGCGGGCGCCGGCGGCUUUGGUGACUCUAGAUAACCUCGGGCCGAUCGCACGCCCCCCGUGGCGGCGACGACCCAUUCGAACGUCUGCCCUAUCAACUUUCGAUGGUAGUCGCCGUGCCUACCAUGGUGAC…
		Sum	- mods		MW	Da
	C=	500	490		323.2	161600		Inject (18f6a)	0.37 pmol
	U=	401	343		324.2	130004		235.15 ng
	G=	549	538		363.2	199397
	A=	419	403		347.2	145477
		absolute	with percentage			kDa (sum)
	Cm	8	6.56			636.478
	Um	13	9.6
	Gm	10	9.09
	Am	13	12.3
	Y	44	37.85
	m1acp3Y	1	1
	ac4C	2	1.78
	m7G	1	1
	m6A	1	0.99
	m66A	2	1.88

## Sheet: C
	# per 18S:	490	unlabeled						labeled (Urd / A)								tRNA injected
			Compound	Transition	RT	Area	calc. Conc.	SILIS	Compound	Transition	RT	Area	calc. Conc.	SILIS			unlabeled	labeled
		E1-6rs_18f0a	C	244.1 -> 112.0	1.98	4270428	73.298	693682	C lab	251.0 -> 114.0	1.76	0	0	693682		E1-6rs_18f0a	0.149588	0
		E1-6rs_18f0b	C	244.1 -> 112.0	1.96	4637464	83.4367	661766	C lab	251.0 -> 114.0	1.75	0	0	661766		E1-6rs_18f0b	0.170279	0
		E1-6rs_18f0c	C	244.1 -> 112.0	1.98	11010986	204.72	640393	C lab	251.0 -> 114.0	1.76	0	0	640393		E1-6rs_18f0c	0.417796	0
		E1-6rs_18f6a	C	244.1 -> 112.0	1.98	8468878	152.265	662227	C lab	251.0 -> 114.0	1.97	930240	16.7251	662227		E1-6rs_18f6a	0.310745	0.0341329
		E1-6rs_18f6b	C	244.1 -> 112.0	1.98	10189249	177.009	685373	C lab	251.0 -> 114.0	1.97	1124938	19.5426	685373		E1-6rs_18f6b	0.361244	0.0398829
		E1-6rs_18f6c	C	244.1 -> 112.0	1.96	9220889	165.067	665111	C lab	251.0 -> 114.0	1.97	1025563	18.359	665111		E1-6rs_18f6c	0.336871	0.0374674
		E1-6rs_18f24a	C	244.1 -> 112.0	1.96	7491845	134.34	663994	C lab	251.0 -> 114.0	1.96	6460756	115.851	663994		E1-6rs_18f24a	0.274164	0.236431
		E1-6rs_18f24b	C	244.1 -> 112.0	1.96	5539938	98.2766	671176	C lab	251.0 -> 114.0	1.96	4924105	87.3519	671176		E1-6rs_18f24b	0.200564	0.178269
		E1-6rs_18f24c	C	244.1 -> 112.0	1.96	6955700	123.877	668546	C lab	251.0 -> 114.0	1.96	6171329	109.908	668546		E1-6rs_18f24c	0.25281	0.224302
		E1-6rs_18f48a	C	244.1 -> 112.0	1.96	4697094	82.7673	675697	C lab	251.0 -> 114.0	1.96	8465992	149.179	675697		E1-6rs_18f48a	0.168913	0.304447
		E1-6rs_18f48b	C	244.1 -> 112.0	1.96	4636833	77.092	716132	C lab	251.0 -> 114.0	1.96	8316318	138.267	716132		E1-6rs_18f48b	0.157331	0.282178
		E1-6rs_18f48c	C	244.1 -> 112.0	1.98	3093430	51.399	716583	C lab	251.0 -> 114.0	1.97	6241282	103.702	716583		E1-6rs_18f48c	0.104896	0.211637

## Sheet: U
	# per 18S:	343	unlabeled						labeled (Urd / A)								tRNA injected
			Compound	Transition	RT	Area	calc. Conc.	SILIS	Compound	Transition	RT	Area	calc. Conc.	SILIS			unlabeled	labeled
		E1-6rs_18f0a	U	245.1 -> 113.0	2.92	2075295	63.4627	246909	U lab	252.0 -> 115.0	2.9	0	0	246909		E1-6rs_18f0a	0.185022	0
		E1-6rs_18f0b	U	245.1 -> 113.0	2.91	2014065	72.8835	208651	U lab	252.0 -> 115.0	2.91	0	0	208651		E1-6rs_18f0b	0.212488	0
		E1-6rs_18f0c	U	245.1 -> 113.0	2.92	4779497	165.563	217969	U lab	252.0 -> 115.0	2.96	0	0	217969		E1-6rs_18f0c	0.48269	0
		E1-6rs_18f6a	U	245.1 -> 113.0	2.94	3284072	115.077	215476	U lab	252.0 -> 115.0	2.92	567918	19.9004	215476		E1-6rs_18f6a	0.335502	0.0580187
		E1-6rs_18f6b	U	245.1 -> 113.0	2.94	4026397	124.205	244768	U lab	252.0 -> 115.0	2.93	705145	21.752	244768		E1-6rs_18f6b	0.362112	0.0634169
		E1-6rs_18f6c	U	245.1 -> 113.0	2.94	3622750	111.928	244385	U lab	252.0 -> 115.0	2.92	636750	19.673	244385		E1-6rs_18f6c	0.326322	0.0573556
		E1-6rs_18f24a	U	245.1 -> 113.0	2.92	2660843	83.6851	240075	U lab	252.0 -> 115.0	2.91	2929340	92.1295	240075		E1-6rs_18f24a	0.24398	0.268599
		E1-6rs_18f24b	U	245.1 -> 113.0	2.92	2007821	69.3348	218650	U lab	252.0 -> 115.0	2.92	2231611	77.0627	218650		E1-6rs_18f24b	0.202142	0.224673
		E1-6rs_18f24c	U	245.1 -> 113.0	2.92	2556273	83.0656	232360	U lab	252.0 -> 115.0	2.92	2769473	89.9935	232360		E1-6rs_18f24c	0.242174	0.262372
		E1-6rs_18f48a	U	245.1 -> 113.0	2.92	1619834	50.866	240447	U lab	252.0 -> 115.0	2.92	3619166	113.649	240447		E1-6rs_18f48a	0.148297	0.331338
		E1-6rs_18f48b	U	245.1 -> 113.0	2.94	1478587	47.9826	232669	U lab	252.0 -> 115.0	2.93	3418934	110.95	232669		E1-6rs_18f48b	0.139891	0.32347
		E1-6rs_18f48c	U	245.1 -> 113.0	2.94	987803	31.4298	237304	U lab	252.0 -> 115.0	2.93	2575635	81.9513	237304		E1-6rs_18f48c	0.0916321	0.238925

## Sheet: G
	# per 18S:	538	unlabeled						labeled (Urd / A)								tRNA injected
			Compound	Transition	RT	Area	calc. Conc.	SILIS	Compound	Transition	RT	Area	calc. Conc.	SILIS			unlabeled	labeled
		E1-6rs_18f0a	G	284.1 -> 152.0	4.19	2563302	137.834	443722	G lab	288.0 -> 156.0	4.19	0	0	443722		E1-6rs_18f0a	0.256196	0
		E1-6rs_18f0b	G	284.1 -> 152.0	4.21	2963220	164.154	428477	G lab	288.0 -> 156.0	4.19	0	0	428477		E1-6rs_18f0b	0.30512	0
		E1-6rs_18f0c	G	284.1 -> 152.0	4.21	5381500	394.124	315796	G lab	288.0 -> 156.0	4.2	0	0	315796		E1-6rs_18f0c	0.732573	0
		E1-6rs_18f6a	G	284.1 -> 152.0	4.21	4440056	308.991	334744	G lab	288.0 -> 156.0	4.19	306436	23.0321	334744		E1-6rs_18f6a	0.574334	0.0428105
		E1-6rs_18f6b	G	284.1 -> 152.0	4.21	5006691	355.235	326972	G lab	288.0 -> 156.0	4.19	354571	27.1507	326972		E1-6rs_18f6b	0.660288	0.0504659
		E1-6rs_18f6c	G	284.1 -> 152.0	4.21	4780362	343.981	322712	G lab	288.0 -> 156.0	4.19	342529	26.5912	322712		E1-6rs_18f6c	0.63937	0.049426
		E1-6rs_18f24a	G	284.1 -> 152.0	4.21	3567719	276.935	301088	G lab	288.0 -> 156.0	4.2	2475851	194.214	301088		E1-6rs_18f24a	0.51475	0.360993
		E1-6rs_18f24b	G	284.1 -> 152.0	4.21	3006192	221.094	319905	G lab	288.0 -> 156.0	4.2	2057101	152.954	319905		E1-6rs_18f24b	0.410955	0.284301
		E1-6rs_18f24c	G	284.1 -> 152.0	4.21	3453137	272.358	296462	G lab	288.0 -> 156.0	4.2	2342925	186.868	296462		E1-6rs_18f24c	0.506242	0.347339
		E1-6rs_18f48a	G	284.1 -> 152.0	4.21	2606194	195.317	315097	G lab	288.0 -> 156.0	4.2	3309065	246.293	315097		E1-6rs_18f48a	0.363043	0.457794
		E1-6rs_18f48b	G	284.1 -> 152.0	4.21	2494297	185.975	317177	G lab	288.0 -> 156.0	4.19	3225345	238.709	317177		E1-6rs_18f48b	0.345679	0.443696
		E1-6rs_18f48c	G	284.1 -> 152.0	4.21	1753843	121.392	346021	G lab	288.0 -> 156.0	4.2	2720791	185.953	346021		E1-6rs_18f48c	0.225636	0.345637

## Sheet: A
	# per 18S:	403	unlabeled						labeled (Urd / A)								tRNA injected
			Compound	Transition	RT	Area	calc. Conc.	SILIS	Compound	Transition	RT	Area	calc. Conc.	SILIS			unlabeled	labeled
		E1-6rs_18f0a	A	268.1 -> 136.0	5.29	968121	93.3659	549968	A lab	273.0 -> 141.0	5.27	0	0	549968		E1-6rs_18f0a	0.231677	0
		E1-6rs_18f0b	A	268.1 -> 136.0	5.29	972867	100.253	512025	A lab	273.0 -> 141.0	5.28	0	0	512025		E1-6rs_18f0b	0.248767	0
		E1-6rs_18f0c	A	268.1 -> 136.0	5.29	1744564	252.003	341442	A lab	273.0 -> 141.0	5.31	0	0	341442		E1-6rs_18f0c	0.625318	0
		E1-6rs_18f6a	A	268.1 -> 136.0	5.29	1413323	197.098	360086	A lab	273.0 -> 141.0	5.29	189395	30.2927	360086		E1-6rs_18f6a	0.489077	0.075168
		E1-6rs_18f6b	A	268.1 -> 136.0	5.29	1338973	196.266	342694	A lab	273.0 -> 141.0	5.29	201219	33.5643	342694		E1-6rs_18f6b	0.487014	0.0832862
		E1-6rs_18f6c	A	268.1 -> 136.0	5.29	1264668	177.397	360765	A lab	273.0 -> 141.0	5.29	181918	29.1257	360765		E1-6rs_18f6c	0.440191	0.0722722
		E1-6rs_18f24a	A	268.1 -> 136.0	5.29	790280	130.705	312892	A lab	273.0 -> 141.0	5.29	861542	141.654	312892		E1-6rs_18f24a	0.324329	0.351499
		E1-6rs_18f24b	A	268.1 -> 136.0	5.29	734199	110.326	348679	A lab	273.0 -> 141.0	5.29	753009	112.958	348679		E1-6rs_18f24b	0.273763	0.280292
		E1-6rs_18f24c	A	268.1 -> 136.0	5.31	904770	147.83	313882	A lab	273.0 -> 141.0	5.29	879716	144.012	313882		E1-6rs_18f24c	0.366823	0.357349
		E1-6rs_18f48a	A	268.1 -> 136.0	5.31	545390	90.1349	321759	A lab	273.0 -> 141.0	5.29	1076995	169.921	321759		E1-6rs_18f48a	0.22366	0.421639
		E1-6rs_18f48b	A	268.1 -> 136.0	5.29	554688	88.2233	334859	A lab	273.0 -> 141.0	5.31	1113231	168.845	334859		E1-6rs_18f48b	0.218916	0.41897
		E1-6rs_18f48c	A	268.1 -> 136.0	5.31	419866	57.0416	404742	A lab	273.0 -> 141.0	5.29	1015109	129.851	404742		E1-6rs_18f48c	0.141542	0.322212

## Sheet: m6A
	# per tRNA:		unlabeled						labeled (Met)						labeled (Urd / A)						labeled (Urd / A / Met)										number of mods per tRNA						Average						STABWN
	correction	1	Compound	Transition	RT	Area	calc. Conc.	SILIS	Compound	Transition	RT	Area	calc. Conc.	SILIS	Compound	Transition	RT	Area	calc. Conc.	SILIS	Compound	Transition	RT	Area	calc. Conc.	SILIS					unlabeled	Met	labeled	labeledMet			unlabeled	Met	labeled	labeledMet			unlabeled	Met	labeled	labeledMet
		E1-6rs_18f0a	m6A	282.1 -> 150.0	6.57	908174	0.115939	118509	m6A D3	285.0 -> 153.0	6.58	0	0	118509	m6A lab	287.0 -> 155.0	6.78	0	0	118509	m6A lab D3	290.0 -> 158.0	6.56	0	0	118509		0		f0	0.692979	0	#DIV/0!	#DIV/0!		f0	0.699123	0	#DIV/0!	#DIV/0!		f0	0.00435792	0	#DIV/0!	#DIV/0!
		E1-6rs_18f0b	m6A	282.1 -> 150.0	6.57	839158	0.134307	94527	m6A D3	285.0 -> 153.0	6.59	0	0	94527	m6A lab	287.0 -> 155.0	6.6	0	0	94527	m6A lab D3	290.0 -> 158.0	6.53	0	0	94527		6		f0	0.701768	0	#DIV/0!	#DIV/0!		f6	0.635518	0.0876263	0.0154683	0.648711		f6	0.0137218	0.00304721	0.000563763	0.0174892
		E1-6rs_18f0c	m6A	282.1 -> 150.0	6.58	2021839	0.31635	96692	m6A D3	285.0 -> 153.0	6.6	0	0	96692	m6A lab	287.0 -> 155.0	6.57	0	0	96692	m6A lab D3	290.0 -> 158.0	6.86	0	0	96692		24		f0	0.70262	0	#DIV/0!	#DIV/0!		f24	0.585777	0.10805	0.0169396	0.646125		f24	0.0159091	0.00127846	0.00044636	0.00482773
		E1-6rs_18f6a	m6A	282.1 -> 150.0	6.58	1125767	0.20263	84054	m6A D3	285.0 -> 153.0	6.56	152963	0.027532	84054	m6A lab	287.0 -> 155.0	6.58	3845	0.000692	84054	m6A lab D3	290.0 -> 158.0	6.56	162288	0.029211	84054		48		f6	0.627098	0.0852058	0.0150187	0.633977		f48	0.509136	0.137153	0.0186478	0.606889		f48	0.0190182	0.0107341	0.00131223	0.00694254
		E1-6rs_18f6b	m6A	282.1 -> 150.0	6.58	1434455	0.236852	91627	m6A D3	285.0 -> 153.0	6.56	201353	0.033247	91627	m6A lab	287.0 -> 155.0	6.57	5085	0.00084	91627	m6A lab D3	290.0 -> 158.0	6.56	210611	0.034775	91627				f6	0.65487	0.0919243	0.0162633	0.673283
		E1-6rs_18f6c	m6A	282.1 -> 150.0	6.58	1199304	0.207111	87607	m6A D3	285.0 -> 153.0	6.56	164650	0.028434	87607	m6A lab	287.0 -> 155.0	6.58	4150	0.000717	87607	m6A lab D3	290.0 -> 158.0	6.57	175401	0.03029	87607				f6	0.624588	0.0857488	0.0151229	0.638875
		E1-6rs_18f24a	m6A	282.1 -> 150.0	6.58	881579	0.150478	88634	m6A D3	285.0 -> 153.0	6.56	161915	0.027638	88634	m6A lab	287.0 -> 155.0	6.58	25583	0.004367	88634	m6A lab D3	290.0 -> 158.0	6.56	964568	0.164644	88634				f24	0.580835	0.106681	0.017294	0.652017
		E1-6rs_18f24b	m6A	282.1 -> 150.0	6.58	631403	0.114618	83342	m6A D3	285.0 -> 153.0	6.56	119473	0.021688	83342	m6A lab	287.0 -> 155.0	6.58	18104	0.003286	83342	m6A lab D3	290.0 -> 158.0	6.56	710518	0.12898	83342				f24	0.569238	0.107711	0.01631	0.640192
		E1-6rs_18f24c	m6A	282.1 -> 150.0	6.58	846607	0.150291	85224	m6A D3	285.0 -> 153.0	6.56	153019	0.027164	85224	m6A lab	287.0 -> 155.0	6.58	23595	0.004189	85224	m6A lab D3	290.0 -> 158.0	6.56	885731	0.157236	85224				f24	0.607256	0.109757	0.0172148	0.646167
		E1-6rs_18f48a	m6A	282.1 -> 150.0	6.58	484650	0.085012	86250	m6A D3	285.0 -> 153.0	6.56	131175	0.023009	86250	m6A lab	287.0 -> 155.0	6.58	36781	0.006452	86250	m6A lab D3	290.0 -> 158.0	6.56	1110660	0.19482	86250				f48	0.535998	0.145071	0.0202962	0.612849
		E1-6rs_18f48b	m6A	282.1 -> 150.0	6.58	556138	0.073841	113946	m6A D3	285.0 -> 153.0	6.56	161637	0.021461	113946	m6A lab	287.0 -> 155.0	6.58	42331	0.005621	113946	m6A lab D3	290.0 -> 158.0	6.56	1392775	0.184924	113946				f48	0.496875	0.144411	0.018562	0.610666
		E1-6rs_18f48c	m6A	282.1 -> 150.0	6.58	307970	0.048595	95881	m6A D3	285.0 -> 153.0	6.56	75960	0.011986	95881	m6A lab	287.0 -> 155.0	6.58	24395	0.003849	95881	m6A lab D3	290.0 -> 158.0	6.56	852564	0.134527	95881				f48	0.494535	0.121978	0.0170853	0.597152		originals
																																				methyl
																																				new

## Sheet: m66A
	# per tRNA:		unlabeled						labeled (Met)						labeled (Urd / A)						labeled (Urd / A / Met)										number of mods per tRNA						Average						STABWN
	correction	1	Compound	Transition	RT	Area	calc. Conc.	SILIS	Compound	Transition	RT	Area	calc. Conc.	SILIS	Compound	Transition	RT	Area	calc. Conc.	SILIS	Compound	Transition	RT	Area	calc. Conc.	SILIS					unlabeled	Met	labeled	labeledMet			unlabeled	Met	labeled	labeledMet			unlabeled	Met	labeled	labeledMet
		E1-6rs_18f0a	m66A	296.0 -> 164.0	7.19	206454	0.017821	118509	m66A D3	302.0 -> 170.0	7.25	0	0	118509	m66A lab	301.0 -> 169.0	7.2	0	0	118509	m66A lab D3	307.0 -> 175.0	7.16	0	0	118509		0		f0	2.13036	0	#DIV/0!	#DIV/0!		f0	1.89287	0	#DIV/0!	#DIV/0!		f0	0.169792	0	#DIV/0!	#DIV/0!
		E1-6rs_18f0b	m66A	296.0 -> 164.0	7.19	154160	0.016683	94527	m66A D3	302.0 -> 170.0	7.16	0	0	94527	m66A lab	301.0 -> 169.0	7.19	0	0	94527	m66A lab D3	307.0 -> 175.0	7.15	0	0	94527		6		f0	1.74341	0	#DIV/0!	#DIV/0!		f6	2.21278	0.283725	0.017196	2.10924		f6	0.239884	0.0356016	0.00190374	0.241828
		E1-6rs_18f0c	m66A	296.0 -> 164.0	7.19	384043	0.040631	96692	m66A D3	302.0 -> 170.0	7.19	0	0	96692	m66A lab	301.0 -> 169.0	7.03	0	0	96692	m66A lab D3	307.0 -> 175.0	7.14	0	0	96692		24		f0	1.80485	0	#DIV/0!	#DIV/0!		f24	2.59055	0.500895	0.0057509	3.02798		f24	0.0670027	0.0166556	0.000155604	0.111695
		E1-6rs_18f6a	m66A	296.0 -> 164.0	7.19	249660	0.030385	84054	m66A D3	302.0 -> 170.0	7.18	31112	0.003787	84054	m66A lab	301.0 -> 169.0	7.18	278	3.4e-05	84054	m66A lab D3	307.0 -> 175.0	7.17	33493	0.004076	84054		48		f6	1.8807	0.234399	0.0147583	1.76926		f48	2.03608	0.541694	0.00425133	2.61201		f48	0.527173	0.152887	0.00104306	0.6275
		E1-6rs_18f6b	m66A	296.0 -> 164.0	7.19	395041	0.044105	91627	m66A D3	302.0 -> 170.0	7.18	51369	0.005735	91627	m66A lab	301.0 -> 169.0	7.18	405	4.5e-05	91627	m66A lab D3	307.0 -> 175.0	7.17	53466	0.005969	91627				f6	2.43891	0.317133	0.017425	2.31133
		E1-6rs_18f6c	m66A	296.0 -> 164.0	7.19	329231	0.038444	87607	m66A D3	302.0 -> 170.0	7.18	42543	0.004968	87607	m66A lab	301.0 -> 169.0	7.18	392	4.6e-05	87607	m66A lab D3	307.0 -> 175.0	7.17	45622	0.005327	87607				f6	2.31872	0.299641	0.0194046	2.24713
		E1-6rs_18f24a	m66A	296.0 -> 164.0	7.19	301246	0.034769	88634	m66A D3	302.0 -> 170.0	7.18	58199	0.006717	88634	m66A lab	301.0 -> 169.0	7.18	649	7.5e-05	88634	m66A lab D3	307.0 -> 175.0	7.17	345029	0.039822	88634				f24	2.68412	0.518544	0.00594024	3.15403
		E1-6rs_18f24b	m66A	296.0 -> 164.0	7.19	209706	0.02574	83342	m66A D3	302.0 -> 170.0	7.18	41467	0.00509	83342	m66A lab	301.0 -> 169.0	7.18	453	5.6e-05	83342	m66A lab D3	307.0 -> 175.0	7.17	250093	0.030698	83342				f24	2.5567	0.505579	0.00555911	3.04739
		E1-6rs_18f24c	m66A	296.0 -> 164.0	7.19	260905	0.031318	85224	m66A D3	302.0 -> 170.0	7.18	49335	0.005922	85224	m66A lab	301.0 -> 169.0	7.18	582	7e-05	85224	m66A lab D3	307.0 -> 175.0	7.17	292172	0.035071	85224				f24	2.53083	0.478561	0.00575335	2.88251
		E1-6rs_18f48a	m66A	296.0 -> 164.0	7.19	185976	0.022058	86250	m66A D3	302.0 -> 170.0	7.18	50494	0.005989	86250	m66A lab	301.0 -> 169.0	7.19	768	9.1e-05	86250	m66A lab D3	307.0 -> 175.0	7.17	468954	0.055621	86250				f48	2.7815	0.755209	0.00572521	3.49936
		E1-6rs_18f48b	m66A	296.0 -> 164.0	7.19	138591	0.012442	113946	m66A D3	302.0 -> 170.0	7.18	38435	0.003451	113946	m66A lab	301.0 -> 169.0	7.18	600	5.4e-05	113946	m66A lab D3	307.0 -> 175.0	7.17	364069	0.032685	113946				f48	1.67444	0.464435	0.00356643	2.15868
		E1-6rs_18f48c	m66A	296.0 -> 164.0	7.19	76083	0.008118	95881	m66A D3	302.0 -> 170.0	7.18	18669	0.001992	95881	m66A lab	301.0 -> 169.0	7.18	370	3.9e-05	95881	m66A lab D3	307.0 -> 175.0	7.17	229941	0.024533	95881				f48	1.65228	0.405438	0.00346234	2.17799		originals
																																				methyl
																																				new
																																								filter factor cause of m66A surpression when sample is filtered:	20

## Sheet: Y
	# per tRNA:		unlabeled						labeled (Urd / A)										number of mods per tRNA				Average				STABWN
	correction	1	Compound	Transition	RT	Area	calc. Conc.	SILIS	Compound	Transition	RT	Area	calc. Conc.	SILIS					unlabeled	labeled			unlabeled	labeled			unlabeled	labeled
		E1-6rs_18f0a	Y	245.1 -> 209.0	1.62	119039	4.52683	38132	Y lab	252.0 -> 216.0	1.72	0	0	38132		0		f0	27.0573	#DIV/0!		f0	27.6168	#DIV/0!		f0	1.01232	#DIV/0!
		E1-6rs_18f0b	Y	245.1 -> 209.0	1.61	117331	5.12052	33227	Y lab	252.0 -> 216.0	1.73	0	0	33227		6		f0	26.7553	#DIV/0!		f6	29.5086	29.3737		f6	0.889986	0.579332
		E1-6rs_18f0c	Y	245.1 -> 209.0	1.67	361746	13.0741	40123	Y lab	252.0 -> 216.0	1.75	0	0	40123		24		f0	29.0378	#DIV/0!		f24	27.9273	28.6887		f24	0.789415	0.695109
		E1-6rs_18f6a	Y	245.1 -> 209.0	1.62	233149	9.17572	36846	Y lab	252.0 -> 216.0	1.62	33497	1.31829	36846		48		f6	28.3969	28.6113		f48	27.076	29.2408		f48	0.314925	0.374212
		E1-6rs_18f6b	Y	245.1 -> 209.0	1.68	307649	11.0585	40342	Y lab	252.0 -> 216.0	1.68	43128	1.55026	40342				f6	30.5756	30.0148
		E1-6rs_18f6c	Y	245.1 -> 209.0	1.66	265231	9.79972	39247	Y lab	252.0 -> 216.0	1.66	37848	1.3984	39247				f6	29.5532	29.495
		E1-6rs_18f24a	Y	245.1 -> 209.0	1.63	197196	7.2732	39316	Y lab	252.0 -> 216.0	1.63	196816	7.2592	39316				f24	28.0741	28.7476
		E1-6rs_18f24b	Y	245.1 -> 209.0	1.63	137474	5.41548	36811	Y lab	252.0 -> 216.0	1.63	142229	5.60281	36811				f24	26.8954	27.8095
		E1-6rs_18f24c	Y	245.1 -> 209.0	1.62	186692	7.13082	37965	Y lab	252.0 -> 216.0	1.62	187997	7.18065	37965				f24	28.8123	29.5091
		E1-6rs_18f48a	Y	245.1 -> 209.0	1.62	112977	4.33006	37835	Y lab	252.0 -> 216.0	1.63	246684	9.45468	37835				f48	27.3009	29.7418
		E1-6rs_18f48b	Y	245.1 -> 209.0	1.65	106581	3.95759	39052	Y lab	252.0 -> 216.0	1.64	235218	8.73421	39052				f48	26.6306	28.8426
		E1-6rs_18f48c	Y	245.1 -> 209.0	1.67	72036	2.68225	38945	Y lab	252.0 -> 216.0	1.67	176294	6.56426	38945				f48	27.2964	29.1381		originals
																						methyl
																						new

## Sheet: Cm
	# per tRNA:		unlabeled						labeled (Met)						labeled (Urd / A)						labeled (Urd / A / Met)										number of mods per tRNA						Average						STABWN
	correction	1	Compound	Transition	RT	Area	calc. Conc.	SILIS	Compound	Transition	RT	Area	calc. Conc.	SILIS	Compound	Transition	RT	Area	calc. Conc.	SILIS	Compound	Transition	RT	Area	calc. Conc.	SILIS					unlabeled	Met	labeled	labeledMet			unlabeled	Met	labeled	labeledMet			unlabeled	Met	labeled	labeledMet
		E1-6rs_18f0a	Cm	258.1 -> 112.0	3.91	1285836	0.933461	211839	Cm D3	261.0 -> 112.0	3.91	756	0.000548	211839	Cm lab	265.0 -> 114.0	3.86	0	0	211839	Cm lab D3	268.0 -> 114.0	3.88	0	0	211839		0		f0	5.57939	0.00327545	#DIV/0!	#DIV/0!		f0	5.72383	0.00341278	#DIV/0!	#DIV/0!		f0	0.302567	0.000145166	#DIV/0!	#DIV/0!
		E1-6rs_18f0b	Cm	258.1 -> 112.0	3.91	1468799	1.04251	216670	Cm D3	261.0 -> 112.0	3.91	903	0.000641	216670	Cm lab	265.0 -> 114.0	3.96	0	0	216670	Cm lab D3	268.0 -> 114.0	3.9	0	0	216670		6		f0	5.44723	0.00334929	#DIV/0!	#DIV/0!		f6	5.70057	0.722457	0.123042	4.35963		f6	0.121805	0.0214127	0.00313498	0.123305
		E1-6rs_18f0c	Cm	258.1 -> 112.0	3.91	4216053	2.76668	234349	Cm D3	261.0 -> 112.0	3.91	2479	0.001627	234349	Cm lab	265.0 -> 114.0	3.84	0	0	234349	Cm lab D3	268.0 -> 114.0	3.88	0	0	234349		24		f0	6.14486	0.0036136	#DIV/0!	#DIV/0!		f24	5.29483	1.31648	0.144981	5.68318		f24	0.117509	0.0404758	0.00635259	0.138443
		E1-6rs_18f6a	Cm	258.1 -> 112.0	3.91	2745142	1.78968	235888	Cm D3	261.0 -> 112.0	3.9	343463	0.223919	235888	Cm lab	265.0 -> 114.0	3.91	8720	0.005685	235888	Cm lab D3	268.0 -> 114.0	3.89	296607	0.193372	235888		48		f6	5.53869	0.692983	0.123384	4.19682		f48	4.83152	1.80246	0.180554	5.86324		f48	0.0843053	0.0373285	0.0145051	0.088645
		E1-6rs_18f6b	Cm	258.1 -> 112.0	3.91	3363475	2.10949	245204	Cm D3	261.0 -> 112.0	3.9	428593	0.268803	245204	Cm lab	265.0 -> 114.0	3.91	10434	0.006544	245204	Cm lab D3	268.0 -> 114.0	3.89	370188	0.232173	245204				f6	5.83251	0.743211	0.126699	4.49513
		E1-6rs_18f6c	Cm	258.1 -> 112.0	3.91	3019555	1.90022	244374	Cm D3	261.0 -> 112.0	3.9	385275	0.242456	244374	Cm lab	265.0 -> 114.0	3.91	8968	0.005644	244374	Cm lab D3	268.0 -> 114.0	3.89	330510	0.207992	244374				f6	5.73052	0.731178	0.119043	4.38695
		E1-6rs_18f24a	Cm	258.1 -> 112.0	3.91	2248698	1.39331	248200	Cm D3	261.0 -> 112.0	3.88	565448	0.350355	248200	Cm lab	265.0 -> 114.0	3.91	61264	0.037959	248200	Cm lab D3	268.0 -> 114.0	3.88	2349721	1.4559	248200				f24	5.37808	1.35235	0.150324	5.7656
		E1-6rs_18f24b	Cm	258.1 -> 112.0	3.91	1603955	1.03267	238862	Cm D3	261.0 -> 112.0	3.88	394032	0.253688	238862	Cm lab	265.0 -> 114.0	3.91	42574	0.027411	238862	Cm lab D3	268.0 -> 114.0	3.88	1717397	1.10571	238862				f24	5.12864	1.25991	0.136054	5.48817
		E1-6rs_18f24c	Cm	258.1 -> 112.0	3.91	2131521	1.33095	246288	Cm D3	261.0 -> 112.0	3.88	530006	0.330943	246288	Cm lab	265.0 -> 114.0	3.91	57896	0.036151	246288	Cm lab D3	268.0 -> 114.0	3.88	2258632	1.41032	246288				f24	5.37776	1.33719	0.148564	5.79576
		E1-6rs_18f48a	Cm	258.1 -> 112.0	3.91	1268831	0.784062	248869	Cm D3	261.0 -> 112.0	3.9	457317	0.282594	248869	Cm lab	265.0 -> 114.0	3.91	99885	0.061723	248869	Cm lab D3	268.0 -> 114.0	3.89	3053947	1.88716	248869				f48	4.94349	1.78175	0.194163	5.93647
		E1-6rs_18f48b	Cm	258.1 -> 112.0	3.91	1162740	0.714969	250099	Cm D3	261.0 -> 112.0	3.88	448289	0.275653	250099	Cm lab	265.0 -> 114.0	3.91	92115	0.056641	250099	Cm lab D3	268.0 -> 114.0	3.89	2912875	1.79113	250099				f48	4.81102	1.85487	0.187043	5.91475
		E1-6rs_18f48c	Cm	258.1 -> 112.0	3.91	721992	0.465777	238381	Cm D3	261.0 -> 112.0	3.9	269718	0.174002	238381	Cm lab	265.0 -> 114.0	3.91	56033	0.036148	238381	Cm lab D3	268.0 -> 114.0	3.89	2003909	1.29278	238381				f48	4.74006	1.77076	0.160457	5.73851		originals
																																				methyl
																																				new

## Sheet: Um
	# per tRNA:		unlabeled						labeled (Met)						labeled (Urd / A)						labeled (Urd / A / Met)										number of mods per tRNA						Average						STABWN
	correction	1	Compound	Transition	RT	Area	calc. Conc.	SILIS	Compound	Transition	RT	Area	calc. Conc.	SILIS	Compound	Transition	RT	Area	calc. Conc.	SILIS	Compound	Transition	RT	Area	calc. Conc.	SILIS					unlabeled	Met	labeled	labeledMet			unlabeled	Met	labeled	labeledMet			unlabeled	Met	labeled	labeledMet
		E1-6rs_18f0a	Um	259.2 -> 113.0	4.6	192375	1.67942	246909	Um D3	262.2 -> 113.0	4.64	0	0	246909	Um lab	266.2 -> 115.0	4.74	0	0	246909	Um lab D3	269.2 -> 115.0	4.79	0	0	246909		0		f0	10.0381	0	#DIV/0!	#DIV/0!		f0	10.8104	0	#DIV/0!	#DIV/0!		f0	0.912021	0	#DIV/0!	#DIV/0!
		E1-6rs_18f0b	Um	259.2 -> 113.0	4.6	186884	1.97162	208651	Um D3	262.2 -> 113.0	4.58	0	0	208651	Um lab	266.2 -> 115.0	4.73	0	0	208651	Um lab D3	269.2 -> 115.0	4.77	0	0	208651		6		f0	10.3019	0	#DIV/0!	#DIV/0!		f6	10.6375	0.501261	0	8.44702		f6	0.383482	0.0269031	0	0.232429
		E1-6rs_18f0c	Um	259.2 -> 113.0	4.6	471924	5.44395	217969	Um D3	262.2 -> 113.0	4.6	0	0	217969	Um lab	266.2 -> 115.0	4.73	0	0	217969	Um lab D3	269.2 -> 115.0	4.79	0	0	217969		24		f0	12.0911	0	#DIV/0!	#DIV/0!		f24	9.2839	0.782295	0.19112	11.1675		f24	0.203362	0.0169279	0.0048187	0.234073
		E1-6rs_18f6a	Um	259.2 -> 113.0	4.6	301622	3.29577	215476	Um D3	262.2 -> 113.0	4.58	21310	0.156181	215476	Um lab	266.2 -> 115.0	4.6	0	0	215476	Um lab D3	269.2 -> 115.0	4.59	45562	0.374451	215476		48		f6	10.1997	0.483348	0	8.12684		f48	7.16527	0.928371	0.207238	10.4371		f48	0.392314	0.0454197	0.0168244	0.335163
		E1-6rs_18f6b	Um	259.2 -> 113.0	4.6	407780	4.02679	244768	Um D3	262.2 -> 113.0	4.58	29363	0.195048	244768	Um lab	266.2 -> 115.0	4.61	0	0	244768	Um lab D3	269.2 -> 115.0	4.59	59689	0.44123	244768				f6	11.1336	0.539286	0	8.5427
		E1-6rs_18f6c	Um	259.2 -> 113.0	4.6	361157	3.50805	244385	Um D3	262.2 -> 113.0	4.58	24620	0.159547	244385	Um lab	266.2 -> 115.0	4.6	0	0	244385	Um lab D3	269.2 -> 115.0	4.57	56047	0.41113	244385				f6	10.5793	0.481148	0	8.67152
		E1-6rs_18f24a	Um	259.2 -> 113.0	4.6	248871	2.33272	240075	Um D3	262.2 -> 113.0	4.58	29139	0.197694	240075	Um lab	266.2 -> 115.0	4.6	8375	0.047086	240075	Um lab D3	269.2 -> 115.0	4.57	295315	2.84036	240075				f24	9.00416	0.763086	0.186468	11.2483
		E1-6rs_18f24b	Um	259.2 -> 113.0	4.6	188417	1.88587	218650	Um D3	262.2 -> 113.0	4.58	21717	0.15696	218650	Um lab	266.2 -> 115.0	4.6	6346	0.038105	218650	Um lab D3	269.2 -> 115.0	4.57	214201	2.18578	218650				f24	9.36596	0.779525	0.189134	10.8491
		E1-6rs_18f24c	Um	259.2 -> 113.0	4.6	242120	2.34662	232360	Um D3	262.2 -> 113.0	4.59	28371	0.199051	232360	Um lab	266.2 -> 115.0	4.6	8261	0.048122	232360	Um lab D3	269.2 -> 115.0	4.57	280126	2.77529	232360				f24	9.48159	0.804272	0.197759	11.4052
		E1-6rs_18f48a	Um	259.2 -> 113.0	4.6	140230	1.20341	240447	Um D3	262.2 -> 113.0	4.58	23489	0.153993	240447	Um lab	266.2 -> 115.0	4.6	12142	0.072064	240447	Um lab D3	269.2 -> 115.0	4.59	346618	3.40917	240447				f48	7.58746	0.970921	0.226693	10.7243
		E1-6rs_18f48b	Um	259.2 -> 113.0	4.6	123497	1.0798	232669	Um D3	262.2 -> 113.0	4.58	21053	0.140997	232669	Um lab	266.2 -> 115.0	4.6	10512	0.063403	232669	Um lab D3	269.2 -> 115.0	4.57	318826	3.21598	232669				f48	7.26593	0.948767	0.209373	10.62
		E1-6rs_18f48c	Um	259.2 -> 113.0	4.6	81327	0.652712	237304	Um D3	262.2 -> 113.0	4.59	13837	0.08504	237304	Um lab	266.2 -> 115.0	4.6	7468	0.041823	237304	Um lab D3	269.2 -> 115.0	4.59	237972	2.24536	237304				f48	6.64243	0.865424	0.185648	9.96692		originals
																																				methyl
																																				new

[truncated: 6 more sheets: Gm, Am, m7G, ac4C, I, m5C]
