# Supplementary material for: Cell culture NAIL-MS allows insight into human tRNA and rRNA modification dynamics in vivo
Source: Nat Commun. 2021 Jan 15;12:389. doi: 10.1038/s41467-020-20576-4 (PMC7810713; doi:10.1038/s41467-020-20576-4)
Supplement: Supplementary file 3 — Source Data [file 41467_2020_20576_MOESM3_ESM.zip › Figure6 - MMS Disc Phe.xlsx]

## Sheet: CUGA
	C	unlabeled	labeled		U	unlabeled	labeled		G	unlabeled	labeled		A	unlabeled	labeled			MITTELWERT	unlabeled	labeled				STABWN	unlabeled	labeled
	E1-3i_b3	0.250215	0		E1-3i_b3	0.106441	3.15556e-05		E1-3i_b3	0.195281	0.0012665		E1-3i_b3	0.270468	0		-3	b3	0.238655	0.000422167		0.00176582		b3	0.0317648	0.000597034		b3	0.00133678	0.000384748
	E1-3i_b1	0.205677	0.003916		E1-3i_b1	0.0852671	0.00399878		E1-3i_b1	0.174646	0.00131572		E1-3i_b1	0.232779	0.0102885		-1	b1	0.204367	0.00517341		0.0246893		b1	0.023751	0.00376948		b1	0.0210373	0.00261186
	E1-3i_0-	0.217051	0.00648281		E1-3i_0-	0.0863796	0.00587389		E1-3i_0-	0.182979	0.00152		E1-3i_0-	0.219247	0.0166363		0	0-	0.206426	0.00821304		0.0382645		0-	0.0166033	0.00629132		0-	0.0393349	0.00156071
	E1-3i_0+	0.269375	0.00971075		E1-3i_0+	0.0934568	0.00517233		E1-3i_0+	0.219178	0.00370356		E1-3i_0+	0.285218	0.0181567		2	0+	0.257924	0.0105237		0.039202		0+	0.0281506	0.0059284		0+	0.0364253	0.00196839
	E1-3i_2-	0.128203	0.0115443		E1-3i_2-	0.0469714	0.00694722		E1-3i_2-	0.121624	0.0063915		E1-3i_2-	0.137816	0.0260819		4	2-	0.129214	0.0146726		0.101973		2-	0.00664894	0.00833739		2-	0.0944779	0.00652767
	E1-3i_2+	0.263155	0.0177901		E1-3i_2+	0.104483	0.0142671		E1-3i_2+	0.232221	0.00866522		E1-3i_2+	0.271385	0.0327804		6	2+	0.255587	0.0197452		0.0717142		2+	0.0168606	0.00994157		2+	0.0703237	0.00462449
	E1-3i_4-	0.183749	0.0318828		E1-3i_4-	0.0661821	0.014625		E1-3i_4-	0.15896	0.0167491		E1-3i_4-	0.184815	0.0573577			4-	0.175841	0.0353299		0.167304		4-	0.0119452	0.0167567		4-	0.154918	0.00891649
	E1-3i_4+	0.224164	0.0240961		E1-3i_4+	0.0796829	0.0145708		E1-3i_4+	0.178291	0.00859839		E1-3i_4+	0.216193	0.0481619			4+	0.206216	0.0269521		0.115591		4+	0.0200124	0.0162775		4+	0.108548	0.00986094
	E1-3i_6-	0.203808	0.0526481		E1-3i_6-	0.0726964	0.0229104		E1-3i_6-	0.174974	0.0310863		E1-3i_6-	0.207324	0.0875369			6-	0.195368	0.0570904		0.226137		6-	0.0144921	0.0232589		6-	0.222041	0.00580403
	E1-3i_6+	0.129264	0.0224101		E1-3i_6+	0.0502581	0.0136879		E1-3i_6+	0.120667	0.0136307		E1-3i_6+	0.139528	0.0426926			6+	0.12982	0.0262445		0.168164		6+	0.00771002	0.0121703		6+	0.157	0.0110953
	E1-4i_b3	0.210708	0		E1-4i_b3	0.0960084	9.86667e-05		E1-4i_b3	0.185045	0.000551333		E1-4i_b3	0.266	0		-3	b3	0.220584	0.000183778		0.000832448		b3	1.58053e-15	0.00242494
	E1-4i_b1	0.210817	0.00286237		E1-4i_b1	0.0858496	0.00269589		E1-4i_b1	0.195342	0.00159106		E1-4i_b1	0.25829	0.00889287		-1	b1	0.221483	0.00444877		0.0196908		b1	0.109015	0.0159748
	E1-4i_0-	0.193556	0.00622406		E1-4i_0-	0.0736723	0.004668		E1-4i_0-	0.168312	0.00142783		E1-4i_0-	0.231266	0.0159047		0	0-	0.197711	0.00785222		0.0381985		0-	0.104289	0.0277119
	E1-4i_0+	0.236481	0.00570819		E1-4i_0+	0.0865076	0.00499689		E1-4i_0+	0.190109	0.00293583		E1-4i_0+	0.244181	0.0155873		2	0+	0.22359	0.00807709		0.034865		0+	0.0818757	0.0274499
	E1-4i_2-	0.177237	0.0140427		E1-4i_2-	0.0713954	0.00919033		E1-4i_2-	0.163437	0.00948083		E1-4i_2-	0.190249	0.0324666		4	2-	0.176974	0.0186634		0.0953977		2-	0.126392	0.0384984
	E1-4i_2+	0.128456	0.00843894		E1-4i_2+	0.0495608	0.00564567		E1-4i_2+	0.102693	0.00358817		E1-4i_2+	0.120201	0.0165276		6	2+	0.117117	0.00951824		0.0751628		2+	0.0866802	0.0541199
	E1-4i_4-	0.219822	0.0337854		E1-4i_4-	0.0778328	0.0167446		E1-4i_4-	0.190324	0.0184629		E1-4i_4-	0.217817	0.0592383			4-	0.209321	0.0371622		0.15077		4-	0.190036	0.075214
	E1-4i_4+	0.112137	0.0133045		E1-4i_4+	0.0498937	0.00790311		E1-4i_4+	0.108281	0.00631661		E1-4i_4+	0.115551	0.0242287			4+	0.11199	0.0146166		0.115449		4+	0.134976	0.0621748
	E1-4i_6-	0.156518	0.0396196		E1-4i_6-	0.0657888	0.0217372		E1-4i_6-	0.137464	0.0226311		E1-4i_6-	0.148714	0.0671246			6-	0.147566	0.0431251		0.226152		6-	0.238698	0.0740112
	E1-4i_6+	0.156014	0.0247215		E1-4i_6+	0.062863	0.0153071		E1-4i_6+	0.139064	0.0137344		E1-4i_6+	0.163215	0.0494668			6+	0.152764	0.0293076		0.160967		6+	0.240972	0.0930829
	E1-5i_b3	0.229744	0		E1-5i_b3	0.0980059	0.000263333		E1-5i_b3	0.199654	0.00102067		E1-5i_b3	0.292401	0		-3	b3	0.2406	0.000340222		0.00141206		b3	0	0.00122468
	E1-5i_b1	0.192989	0.00235225		E1-5i_b1	0.0721193	0.00245767		E1-5i_b1	0.149191	0.000695611		E1-5i_b1	0.214674	0.00758213		-1	b1	0.185618	0.00354333		0.0187318		b1	0.122847	0.0164101
	E1-5i_0-	0.245678	0.00657675		E1-5i_0-	0.0937386	0.00525733		E1-5i_0-	0.183907	0.00363139		E1-5i_0-	0.272991	0.0202431		0	0-	0.234192	0.0101504		0.0415417		0-	0.0834648	0.031933
	E1-5i_0+	0.219349	0.00491994		E1-5i_0+	0.0842873	0.00418056		E1-5i_0+	0.184742	0.00344178		E1-5i_0+	0.257108	0.0157681		2	0+	0.2204	0.00804326		0.035209		0+	0.0983165	0.0287609
	E1-5i_2-	0.159316	0.0117873		E1-5i_2-	0.0625224	0.00879978		E1-5i_2-	0.135899	0.00723428		E1-5i_2-	0.171596	0.0249368		4	2-	0.155604	0.0146528		0.0860631		2-	0.0239795	0.0556434
	E1-5i_2+	0.17876	0.0106673		E1-5i_2+	0.0649481	0.00677911		E1-5i_2+	0.142183	0.00388283		E1-5i_2+	0.198461	0.0210205		6	2+	0.173135	0.0118569		0.0640942		2+	0.0927591	0.0472928
	E1-5i_4-	0.170988	0.0265109		E1-5i_4-	0.06886	0.0127548		E1-5i_4-	0.152555	0.0118855		E1-5i_4-	0.201267	0.0518142			4-	0.174937	0.0300702		0.146679		4-	0.0521003	0.0749024
	E1-5i_4+	0.138461	0.0138715		E1-5i_4+	0.0583842	0.00898778		E1-5i_4+	0.123463	0.00462039		E1-5i_4+	0.147942	0.0243338			4+	0.136622	0.0142752		0.0946024		4+	0.142255	0.0793644
	E1-5i_6-	0.154162	0.0346915		E1-5i_6-	0.0655441	0.0152223		E1-5i_6-	0.133884	0.0180418		E1-5i_6-	0.166327	0.0708534			6-	0.151458	0.0411956		0.213833		6-	0.102298	0.0947419
	E1-5i_6+	0.163447	0.0246053		E1-5i_6+	0.0586426	0.0143202		E1-5i_6+	0.151554	0.0131821		E1-5i_6+	0.192672	0.0461429			6+	0.169224	0.0279768		0.141869		6+	0.075956	0.0846161

## Sheet: C
	# per tRNA:	16	unlabeled						labeled (Urd / A)							tRNA injected
			Compound	Transition	RT	Area	calc. Conc.	SILIS	Compound	Transition	RT	Area	calc. Conc.	SILIS		unlabeled	labeled
		E1-3i_b3	C	244.1 -> 112.0	1.96	728161	4.00345	3123177	C lab	251.0 -> 114.0	1.7	0	0	3123177	E1-3i_b3	0.250215	0
		E1-3i_b1	C	244.1 -> 112.0	1.99	610054	3.29083	3183212	C lab	251.0 -> 114.0	2	11615	0.062656	3183212	E1-3i_b1	0.205677	0.003916
		E1-3i_0-	C	244.1 -> 112.0	1.99	611940	3.47282	3025726	C lab	251.0 -> 114.0	1.97	18277	0.103725	3025726	E1-3i_0-	0.217051	0.00648281
		E1-3i_0+	C	244.1 -> 112.0	1.99	812878	4.31	3238554	C lab	251.0 -> 114.0	2.01	29304	0.155372	3238554	E1-3i_0+	0.269375	0.00971075
		E1-3i_2-	C	244.1 -> 112.0	1.99	362793	2.05125	3036992	C lab	251.0 -> 114.0	2.01	32668	0.184708	3036992	E1-3i_2-	0.128203	0.0115443
		E1-3i_2+	C	244.1 -> 112.0	1.97	882736	4.21048	3600001	C lab	251.0 -> 114.0	1.98	59676	0.284641	3600001	E1-3i_2+	0.263155	0.0177901
		E1-3i_4-	C	244.1 -> 112.0	2	586598	2.93999	3426088	C lab	251.0 -> 114.0	1.97	101782	0.510125	3426088	E1-3i_4-	0.183749	0.0318828
		E1-3i_4+	C	244.1 -> 112.0	1.97	641947	3.58662	3073380	C lab	251.0 -> 114.0	2.01	69005	0.385537	3073380	E1-3i_4+	0.224164	0.0240961
		E1-3i_6-	C	244.1 -> 112.0	1.99	592245	3.26092	3118633	C lab	251.0 -> 114.0	1.97	152990	0.842369	3118633	E1-3i_6-	0.203808	0.0526481
		E1-3i_6+	C	244.1 -> 112.0	1.99	361379	2.06823	3000320	C lab	251.0 -> 114.0	1.97	62651	0.358562	3000320	E1-3i_6+	0.129264	0.0224101
		E1-4i_b3	C	244.1 -> 112.0	2	568162	3.37133	2893833	C lab	251.0 -> 114.0	1.73	0	0	2893833	E1-4i_b3	0.210708	0
		E1-4i_b1	C	244.1 -> 112.0	1.99	575082	3.37307	2927575	C lab	251.0 -> 114.0	1.97	7808	0.045798	2927575	E1-4i_b1	0.210817	0.00286237
		E1-4i_0-	C	244.1 -> 112.0	2	510896	3.0969	2832754	C lab	251.0 -> 114.0	2.02	16429	0.099585	2832754	E1-4i_0-	0.193556	0.00622406
		E1-4i_0+	C	244.1 -> 112.0	2	721819	3.78369	3275791	C lab	251.0 -> 114.0	1.98	17423	0.091331	3275791	E1-4i_0+	0.236481	0.00570819
		E1-4i_2-	C	244.1 -> 112.0	1.97	521048	2.83579	3155052	C lab	251.0 -> 114.0	1.96	41283	0.224684	3155052	E1-4i_2-	0.177237	0.0140427
		E1-4i_2+	C	244.1 -> 112.0	1.99	366953	2.0553	3065761	C lab	251.0 -> 114.0	2	24107	0.135023	3065761	E1-4i_2+	0.128456	0.00843894
		E1-4i_4-	C	244.1 -> 112.0	2	623999	3.51715	3046468	C lab	251.0 -> 114.0	1.98	95905	0.540567	3046468	E1-4i_4-	0.219822	0.0337854
		E1-4i_4+	C	244.1 -> 112.0	1.97	324806	1.79418	3108567	C lab	251.0 -> 114.0	1.98	38537	0.212872	3108567	E1-4i_4+	0.112137	0.0133045
		E1-4i_6-	C	244.1 -> 112.0	2	470597	2.50429	3226765	C lab	251.0 -> 114.0	2	119123	0.633914	3226765	E1-4i_6-	0.156518	0.0396196
		E1-4i_6+	C	244.1 -> 112.0	1.99	419709	2.49623	2887134	C lab	251.0 -> 114.0	2	66506	0.395544	2887134	E1-4i_6+	0.156014	0.0247215
		E1-5i_b3	C	244.1 -> 112.0	2	597876	3.6759	2792868	C lab	251.0 -> 114.0	1.73	0	0	2792868	E1-5i_b3	0.229744	0
		E1-5i_b1	C	244.1 -> 112.0	2	456974	3.08782	2541225	C lab	251.0 -> 114.0	2	5570	0.037636	2541225	E1-5i_b1	0.192989	0.00235225
		E1-5i_0-	C	244.1 -> 112.0	1.99	553389	3.93085	2417394	C lab	251.0 -> 114.0	1.98	14814	0.105228	2417394	E1-5i_0-	0.245678	0.00657675
		E1-5i_0+	C	244.1 -> 112.0	2	615560	3.50959	3011740	C lab	251.0 -> 114.0	1.94	13807	0.078719	3011740	E1-5i_0+	0.219349	0.00491994
		E1-5i_2-	C	244.1 -> 112.0	1.99	441938	2.54906	2977041	C lab	251.0 -> 114.0	2	32698	0.188597	2977041	E1-5i_2-	0.159316	0.0117873
		E1-5i_2+	C	244.1 -> 112.0	1.99	396315	2.86017	2379318	C lab	251.0 -> 114.0	2.01	23650	0.170677	2379318	E1-5i_2+	0.17876	0.0106673
		E1-5i_4-	C	244.1 -> 112.0	1.97	417602	2.73581	2621075	C lab	251.0 -> 114.0	2	64747	0.424174	2621075	E1-5i_4-	0.170988	0.0265109
		E1-5i_4+	C	244.1 -> 112.0	1.99	391434	2.21538	3033985	C lab	251.0 -> 114.0	1.97	39215	0.221944	3033985	E1-5i_4+	0.138461	0.0138715
		E1-5i_6-	C	244.1 -> 112.0	2	412776	2.4666	2873555	C lab	251.0 -> 114.0	2	92888	0.555064	2873555	E1-5i_6-	0.154162	0.0346915
		E1-5i_6+	C	244.1 -> 112.0	2.01	431456	2.61515	2832983	C lab	251.0 -> 114.0	2.02	64952	0.393685	2832983	E1-5i_6+	0.163447	0.0246053

## Sheet: U
	# per tRNA:	9	unlabeled						labeled (Urd / A)							tRNA injected
			Compound	Transition	RT	Area	calc. Conc.	SILIS	Compound	Transition	RT	Area	calc. Conc.	SILIS		unlabeled	labeled
		E1-3i_b3	U	245.1 -> 113.0	2.75	323765	0.957967	3634887	U lab	252.0 -> 115.0	2.97	96	0.000284	3634887	E1-3i_b3	0.106441	3.15556e-05
		E1-3i_b1	U	245.1 -> 113.0	2.75	273877	0.767404	3838333	U lab	252.0 -> 115.0	2.75	12844	0.035989	3838333	E1-3i_b1	0.0852671	0.00399878
		E1-3i_0-	U	245.1 -> 113.0	2.75	263554	0.777416	3646083	U lab	252.0 -> 115.0	2.75	17922	0.052865	3646083	E1-3i_0-	0.0863796	0.00587389
		E1-3i_0+	U	245.1 -> 113.0	2.76	311911	0.841111	3988311	U lab	252.0 -> 115.0	2.76	17263	0.046551	3988311	E1-3i_0+	0.0934568	0.00517233
		E1-3i_2-	U	245.1 -> 113.0	2.76	163622	0.422743	4162704	U lab	252.0 -> 115.0	2.77	24200	0.062525	4162704	E1-3i_2-	0.0469714	0.00694722
		E1-3i_2+	U	245.1 -> 113.0	2.76	341943	0.940349	3910888	U lab	252.0 -> 115.0	2.76	46692	0.128404	3910888	E1-3i_2+	0.104483	0.0142671
		E1-3i_4-	U	245.1 -> 113.0	2.76	217661	0.595639	3930144	U lab	252.0 -> 115.0	2.75	48099	0.131625	3930144	E1-3i_4-	0.0661821	0.014625
		E1-3i_4+	U	245.1 -> 113.0	2.75	258174	0.717146	3871823	U lab	252.0 -> 115.0	2.77	47209	0.131137	3871823	E1-3i_4+	0.0796829	0.0145708
		E1-3i_6-	U	245.1 -> 113.0	2.76	237518	0.654268	3904378	U lab	252.0 -> 115.0	2.76	74854	0.206194	3904378	E1-3i_6-	0.0726964	0.0229104
		E1-3i_6+	U	245.1 -> 113.0	2.75	161141	0.452323	3831489	U lab	252.0 -> 115.0	2.76	43887	0.123191	3831489	E1-3i_6+	0.0502581	0.0136879
		E1-4i_b3	U	245.1 -> 113.0	2.77	279329	0.864076	3476767	U lab	252.0 -> 115.0	2.71	287	0.000888	3476767	E1-4i_b3	0.0960084	9.86667e-05
		E1-4i_b1	U	245.1 -> 113.0	2.76	266273	0.772646	3706442	U lab	252.0 -> 115.0	2.76	8362	0.024263	3706442	E1-4i_b1	0.0858496	0.00269589
		E1-4i_0-	U	245.1 -> 113.0	2.76	237318	0.663051	3849424	U lab	252.0 -> 115.0	2.76	15037	0.042012	3849424	E1-4i_0-	0.0736723	0.004668
		E1-4i_0+	U	245.1 -> 113.0	2.77	281727	0.778568	3891737	U lab	252.0 -> 115.0	2.76	16273	0.044972	3891737	E1-4i_0+	0.0865076	0.00499689
		E1-4i_2-	U	245.1 -> 113.0	2.77	226124	0.642559	3784808	U lab	252.0 -> 115.0	2.76	29108	0.082713	3784808	E1-4i_2-	0.0713954	0.00919033
		E1-4i_2+	U	245.1 -> 113.0	2.76	165512	0.446047	3990810	U lab	252.0 -> 115.0	2.77	18854	0.050811	3990810	E1-4i_2+	0.0495608	0.00564567
		E1-4i_4-	U	245.1 -> 113.0	2.76	250131	0.700495	3840367	U lab	252.0 -> 115.0	2.75	53812	0.150701	3840367	E1-4i_4-	0.0778328	0.0167446
		E1-4i_4+	U	245.1 -> 113.0	2.76	153665	0.449043	3680426	U lab	252.0 -> 115.0	2.75	24340	0.071128	3680426	E1-4i_4+	0.0498937	0.00790311
		E1-4i_6-	U	245.1 -> 113.0	2.76	213072	0.592099	3870282	U lab	252.0 -> 115.0	2.76	70401	0.195635	3870282	E1-4i_6-	0.0657888	0.0217372
		E1-4i_6+	U	245.1 -> 113.0	2.77	207345	0.565767	3941556	U lab	252.0 -> 115.0	2.76	50488	0.137764	3941556	E1-4i_6+	0.062863	0.0153071
		E1-5i_b3	U	245.1 -> 113.0	2.77	316906	0.882053	3864092	U lab	252.0 -> 115.0	2.57	852	0.00237	3864092	E1-5i_b3	0.0980059	0.000263333
		E1-5i_b1	U	245.1 -> 113.0	2.77	230736	0.649074	3823246	U lab	252.0 -> 115.0	2.78	7863	0.022119	3823246	E1-5i_b1	0.0721193	0.00245767
		E1-5i_0-	U	245.1 -> 113.0	2.77	283177	0.843647	3610014	U lab	252.0 -> 115.0	2.77	15882	0.047316	3610014	E1-5i_0-	0.0937386	0.00525733
		E1-5i_0+	U	245.1 -> 113.0	2.77	264796	0.758586	3754210	U lab	252.0 -> 115.0	2.78	13134	0.037625	3754210	E1-5i_0+	0.0842873	0.00418056
		E1-5i_2-	U	245.1 -> 113.0	2.76	208239	0.562702	3980103	U lab	252.0 -> 115.0	2.77	29309	0.079198	3980103	E1-5i_2-	0.0625224	0.00879978
		E1-5i_2+	U	245.1 -> 113.0	2.76	193516	0.584533	3560566	U lab	252.0 -> 115.0	2.75	20199	0.061012	3560566	E1-5i_2+	0.0649481	0.00677911
		E1-5i_4-	U	245.1 -> 113.0	2.76	199963	0.61974	3470175	U lab	252.0 -> 115.0	2.76	37039	0.114793	3470175	E1-5i_4-	0.06886	0.0127548
		E1-5i_4+	U	245.1 -> 113.0	2.77	190608	0.525458	3901332	U lab	252.0 -> 115.0	2.76	29343	0.08089	3901332	E1-5i_4+	0.0583842	0.00898778
		E1-5i_6-	U	245.1 -> 113.0	2.76	204829	0.589897	3734443	U lab	252.0 -> 115.0	2.75	47570	0.137001	3734443	E1-5i_6-	0.0655441	0.0152223
		E1-5i_6+	U	245.1 -> 113.0	2.77	200157	0.527783	4078742	U lab	252.0 -> 115.0	2.76	48877	0.128882	4078742	E1-5i_6+	0.0586426	0.0143202

## Sheet: G
	# per tRNA:	18	unlabeled						labeled (Urd / A)							tRNA injected
			Compound	Transition	RT	Area	calc. Conc.	SILIS	Compound	Transition	RT	Area	calc. Conc.	SILIS		unlabeled	labeled
		E1-3i_b3	G	284.1 -> 152.0	4.04	194542	3.51506	1680609	G lab	288.0 -> 156.0	4.16	1262	0.022797	1680609	E1-3i_b3	0.195281	0.0012665
		E1-3i_b1	G	284.1 -> 152.0	4.04	182204	3.14362	1760011	G lab	288.0 -> 156.0	4.04	1373	0.023683	1760011	E1-3i_b1	0.174646	0.00131572
		E1-3i_0-	G	284.1 -> 152.0	4.04	182913	3.29363	1686387	G lab	288.0 -> 156.0	4.04	1519	0.02736	1686387	E1-3i_0-	0.182979	0.00152
		E1-3i_0+	G	284.1 -> 152.0	4.04	234513	3.9452	1805034	G lab	288.0 -> 156.0	4.05	3963	0.066664	1805034	E1-3i_0+	0.219178	0.00370356
		E1-3i_2-	G	284.1 -> 152.0	4.04	125654	2.18923	1742898	G lab	288.0 -> 156.0	4.05	6603	0.115047	1742898	E1-3i_2-	0.121624	0.0063915
		E1-3i_2+	G	284.1 -> 152.0	4.04	236946	4.17997	1721325	G lab	288.0 -> 156.0	4.04	8842	0.155974	1721325	E1-3i_2+	0.232221	0.00866522
		E1-3i_4-	G	284.1 -> 152.0	4.04	163409	2.86127	1734213	G lab	288.0 -> 156.0	4.04	17218	0.301483	1734213	E1-3i_4-	0.15896	0.0167491
		E1-3i_4+	G	284.1 -> 152.0	4.04	180535	3.20923	1708229	G lab	288.0 -> 156.0	4.05	8707	0.154771	1708229	E1-3i_4+	0.178291	0.00859839
		E1-3i_6-	G	284.1 -> 152.0	4.04	180057	3.14954	1736001	G lab	288.0 -> 156.0	4.04	31989	0.559554	1736001	E1-3i_6-	0.174974	0.0310863
		E1-3i_6+	G	284.1 -> 152.0	4.04	125356	2.17201	1752544	G lab	288.0 -> 156.0	4.04	14160	0.245352	1752544	E1-3i_6+	0.120667	0.0136307
		E1-4i_b3	G	284.1 -> 152.0	4.04	184817	3.3308	1684925	G lab	288.0 -> 156.0	4.58	551	0.009924	1684925	E1-4i_b3	0.185045	0.000551333
		E1-4i_b1	G	284.1 -> 152.0	4.04	191865	3.51615	1656972	G lab	288.0 -> 156.0	4.04	1563	0.028639	1656972	E1-4i_b1	0.195342	0.00159106
		E1-4i_0-	G	284.1 -> 152.0	4.04	171821	3.02962	1722164	G lab	288.0 -> 156.0	4.04	1458	0.025701	1722164	E1-4i_0-	0.168312	0.00142783
		E1-4i_0+	G	284.1 -> 152.0	4.04	196563	3.42197	1744261	G lab	288.0 -> 156.0	4.05	3036	0.052845	1744261	E1-4i_0+	0.190109	0.00293583
		E1-4i_2-	G	284.1 -> 152.0	4.04	166102	2.94187	1714506	G lab	288.0 -> 156.0	4.04	9635	0.170655	1714506	E1-4i_2-	0.163437	0.00948083
		E1-4i_2+	G	284.1 -> 152.0	4.04	109459	1.84847	1798148	G lab	288.0 -> 156.0	4.05	3825	0.064587	1798148	E1-4i_2+	0.102693	0.00358817
		E1-4i_4-	G	284.1 -> 152.0	4.04	191309	3.42584	1695727	G lab	288.0 -> 156.0	4.04	18558	0.332333	1695727	E1-4i_4-	0.190324	0.0184629
		E1-4i_4+	G	284.1 -> 152.0	4.04	113883	1.94905	1774281	G lab	288.0 -> 156.0	4.05	6643	0.113699	1774281	E1-4i_4+	0.108281	0.00631661
		E1-4i_6-	G	284.1 -> 152.0	4.04	141576	2.47436	1737459	G lab	288.0 -> 156.0	4.04	23308	0.40736	1737459	E1-4i_6-	0.137464	0.0226311
		E1-4i_6+	G	284.1 -> 152.0	4.04	143971	2.50315	1746533	G lab	288.0 -> 156.0	4.04	14219	0.247219	1746533	E1-4i_6+	0.139064	0.0137344
		E1-5i_b3	G	284.1 -> 152.0	4.05	202138	3.59378	1707984	G lab	288.0 -> 156.0	3.71	1033	0.018372	1707984	E1-5i_b3	0.199654	0.00102067
		E1-5i_b1	G	284.1 -> 152.0	4.05	155078	2.68544	1753562	G lab	288.0 -> 156.0	4.06	723	0.012521	1753562	E1-5i_b1	0.149191	0.000695611
		E1-5i_0-	G	284.1 -> 152.0	4.05	181102	3.31033	1661262	G lab	288.0 -> 156.0	4.06	3576	0.065365	1661262	E1-5i_0-	0.183907	0.00363139
		E1-5i_0+	G	284.1 -> 152.0	4.05	183161	3.32536	1672553	G lab	288.0 -> 156.0	4.05	3412	0.061952	1672553	E1-5i_0+	0.184742	0.00344178
		E1-5i_2-	G	284.1 -> 152.0	4.04	141053	2.44618	1750976	G lab	288.0 -> 156.0	4.05	7509	0.130217	1750976	E1-5i_2-	0.135899	0.00723428
		E1-5i_2+	G	284.1 -> 152.0	4.04	145360	2.55929	1724701	G lab	288.0 -> 156.0	4.04	3970	0.069891	1724701	E1-5i_2+	0.142183	0.00388283
		E1-5i_4-	G	284.1 -> 152.0	4.04	157933	2.74599	1746465	G lab	288.0 -> 156.0	4.05	12304	0.213939	1746465	E1-5i_4-	0.152555	0.0118855
		E1-5i_4+	G	284.1 -> 152.0	4.05	129941	2.22233	1775523	G lab	288.0 -> 156.0	4.04	4863	0.083167	1775523	E1-5i_4+	0.123463	0.00462039
		E1-5i_6-	G	284.1 -> 152.0	4.04	144185	2.40992	1816792	G lab	288.0 -> 156.0	4.04	19430	0.324753	1816792	E1-5i_6-	0.133884	0.0180418
		E1-5i_6+	G	284.1 -> 152.0	4.04	155176	2.72797	1727307	G lab	288.0 -> 156.0	4.04	13497	0.237277	1727307	E1-5i_6+	0.151554	0.0131821

## Sheet: A
	# per tRNA:	16	unlabeled						labeled (Urd / A)							tRNA injected
			Compound	Transition	RT	Area	calc. Conc.	SILIS	Compound	Transition	RT	Area	calc. Conc.	SILIS		unlabeled	labeled
		E1-3i_b3	A	268.1 -> 136.0	5.18	303088	4.32749	4407919	A lab	273.0 -> 141.0	5.13	0	0	4407919	E1-3i_b3	0.270468	0
		E1-3i_b1	A	268.1 -> 136.0	5.18	275855	3.72447	4661403	A lab	273.0 -> 141.0	5.18	12192	0.164616	4661403	E1-3i_b1	0.232779	0.0102885
		E1-3i_0-	A	268.1 -> 136.0	5.18	249600	3.50795	4478084	A lab	273.0 -> 141.0	5.18	18940	0.266181	4478084	E1-3i_0-	0.219247	0.0166363
		E1-3i_0+	A	268.1 -> 136.0	5.18	337927	4.56349	4660440	A lab	273.0 -> 141.0	5.18	21512	0.290507	4660440	E1-3i_0+	0.285218	0.0181567
		E1-3i_2-	A	268.1 -> 136.0	5.18	163940	2.20505	4679141	A lab	273.0 -> 141.0	5.18	31026	0.417311	4679141	E1-3i_2-	0.137816	0.0260819
		E1-3i_2+	A	268.1 -> 136.0	5.18	319493	4.34217	4630789	A lab	273.0 -> 141.0	5.18	38591	0.524486	4630789	E1-3i_2+	0.271385	0.0327804
		E1-3i_4-	A	268.1 -> 136.0	5.18	225057	2.95705	4789996	A lab	273.0 -> 141.0	5.18	69847	0.917724	4789996	E1-3i_4-	0.184815	0.0573577
		E1-3i_4+	A	268.1 -> 136.0	5.18	264217	3.45908	4807285	A lab	273.0 -> 141.0	5.18	58860	0.770591	4807285	E1-3i_4+	0.216193	0.0481619
		E1-3i_6-	A	268.1 -> 136.0	5.18	249939	3.31718	4742039	A lab	273.0 -> 141.0	5.18	105530	1.40059	4742039	E1-3i_6-	0.207324	0.0875369
		E1-3i_6+	A	268.1 -> 136.0	5.18	165482	2.23245	4665180	A lab	273.0 -> 141.0	5.18	50634	0.683081	4665180	E1-3i_6+	0.139528	0.0426926
		E1-4i_b3	A	268.1 -> 136.0	5.17	307100	4.25599	4541289	A lab	273.0 -> 141.0	5.19	0	0	4541289	E1-4i_b3	0.266	0
		E1-4i_b1	A	268.1 -> 136.0	5.18	297469	4.13264	4530173	A lab	273.0 -> 141.0	5.18	10242	0.142286	4530173	E1-4i_b1	0.25829	0.00889287
		E1-4i_0-	A	268.1 -> 136.0	5.18	271559	3.70026	4618841	A lab	273.0 -> 141.0	5.18	18676	0.254476	4618841	E1-4i_0-	0.231266	0.0159047
		E1-4i_0+	A	268.1 -> 136.0	5.18	292379	3.9069	4709939	A lab	273.0 -> 141.0	5.16	18664	0.249396	4709939	E1-4i_0+	0.244181	0.0155873
		E1-4i_2-	A	268.1 -> 136.0	5.18	222902	3.04399	4608623	A lab	273.0 -> 141.0	5.19	38039	0.519466	4608623	E1-4i_2-	0.190249	0.0324666
		E1-4i_2+	A	268.1 -> 136.0	5.18	151181	1.92322	4947311	A lab	273.0 -> 141.0	5.18	20787	0.264442	4947311	E1-4i_2+	0.120201	0.0165276
		E1-4i_4-	A	268.1 -> 136.0	5.18	257203	3.48508	4644766	A lab	273.0 -> 141.0	5.18	69950	0.947813	4644766	E1-4i_4-	0.217817	0.0592383
		E1-4i_4+	A	268.1 -> 136.0	5.18	144636	1.84882	4923583	A lab	273.0 -> 141.0	5.18	30327	0.387659	4923583	E1-4i_4+	0.115551	0.0242287
		E1-4i_6-	A	268.1 -> 136.0	5.19	184204	2.37942	4872238	A lab	273.0 -> 141.0	5.16	83144	1.07399	4872238	E1-4i_6-	0.148714	0.0671246
		E1-4i_6+	A	268.1 -> 136.0	5.19	198306	2.61144	4779208	A lab	273.0 -> 141.0	5.18	60102	0.791469	4779208	E1-4i_6+	0.163215	0.0494668
		E1-5i_b3	A	268.1 -> 136.0	5.18	332686	4.67841	4475448	A lab	273.0 -> 141.0	5.12	0	0	4475448	E1-5i_b3	0.292401	0
		E1-5i_b1	A	268.1 -> 136.0	5.18	256565	3.43479	4701082	A lab	273.0 -> 141.0	5.16	9062	0.121314	4701082	E1-5i_b1	0.214674	0.00758213
		E1-5i_0-	A	268.1 -> 136.0	5.18	315890	4.36785	4551650	A lab	273.0 -> 141.0	5.19	23424	0.323889	4551650	E1-5i_0-	0.272991	0.0202431
		E1-5i_0+	A	268.1 -> 136.0	5.19	300717	4.11373	4600679	A lab	273.0 -> 141.0	5.18	18443	0.252289	4600679	E1-5i_0+	0.257108	0.0157681
		E1-5i_2-	A	268.1 -> 136.0	5.19	209649	2.74553	4805816	A lab	273.0 -> 141.0	5.19	30467	0.398988	4805816	E1-5i_2-	0.171596	0.0249368
		E1-5i_2+	A	268.1 -> 136.0	5.18	231943	3.17538	4597126	A lab	273.0 -> 141.0	5.18	24567	0.336328	4597126	E1-5i_2+	0.198461	0.0210205
		E1-5i_4-	A	268.1 -> 136.0	5.18	226789	3.22027	4432324	A lab	273.0 -> 141.0	5.18	58385	0.829028	4432324	E1-5i_4-	0.201267	0.0518142
		E1-5i_4+	A	268.1 -> 136.0	5.18	189382	2.36707	5035335	A lab	273.0 -> 141.0	5.19	31150	0.389341	5035335	E1-5i_4+	0.147942	0.0243338
		E1-5i_6-	A	268.1 -> 136.0	5.18	198391	2.66123	4691806	A lab	273.0 -> 141.0	5.18	84512	1.13365	4691806	E1-5i_6-	0.166327	0.0708534
		E1-5i_6+	A	268.1 -> 136.0	5.19	226475	3.08275	4623614	A lab	273.0 -> 141.0	5.19	54238	0.738287	4623614	E1-5i_6+	0.192672	0.0461429

## Sheet: m7G
																																					0
	# per tRNA:		unlabeled						labeled (Met)						labeled (Urd / A)						labeled (Urd / A / Met)										number of mods per tRNA				Average				STABWN									Significance
	correction	1	Compound	Transition	RT	Area	calc. Conc.	SILIS	Compound	Transition	RT	Area	calc. Conc.	SILIS	Compound	Transition	RT	Area	calc. Conc.	SILIS	Compound	Transition	RT	Area	calc. Conc.	SILIS					MMS	originals	new		MMS	originals	new		MMS	originals	new			MMS	originals	new		MMS	originals
		E1-3i_b3	m7G	298.1 -> 166.0	3.47	281438	0.000704	28401081	m7G D3	301.0 -> 169.0	3.45	27254434	0.181047	28401081	m7G lab	302.0 -> 170.0	3.46	1896591	0.007133	28401081	m7G lab D3	305.0 -> 173.0	3.48	4185	4e-06	28401081			ctr	b3	0.00294987	0.758615	0.00947493	b3	0.00253497	0.717234	0	b3	0.000309445	0.0293047	0.00780452		b3	0.00294987	0.758615	0.00947493	0	8.57826e-05	0.388089
		E1-3i_b1	m7G	298.1 -> 166.0	3.47	265164	0.00057	31877127	m7G D3	301.0 -> 169.0	3.45	24997980	0.14171	31877127	m7G lab	302.0 -> 170.0	3.45	1765295	0.005683	31877127	m7G lab D3	305.0 -> 173.0	3.45	187767	0.000375	31877127			stress	b1	0.0027891	0.693408	0.0724861	b1	0.00252751	0.688275	0.0610067	b1	0.000192202	0.00924866	0.00899593		b3	0.00244805	0.698504	0.0217654	2	0.00505998	0.980933
		E1-3i_0-	m7G	298.1 -> 166.0	3.48	252193	0.000598	29138099	m7G D3	301.0 -> 169.0	3.45	24774570	0.15632	29138099	m7G lab	302.0 -> 170.0	3.45	1746982	0.006258	29138099	m7G lab D3	305.0 -> 173.0	3.45	356142	0.000909	29138099			0	0-	0.00289693	0.75727	0.110678	0-	0.00256024	0.707535	0.0992145	0-	0.00024697	0.0419587	0.0112447		b3	0.00220699	0.694582	0.00293926	4	0.00134639	0.406632
		E1-3i_0+	m7G	298.1 -> 166.0	3.47	626237	0.001689	30732030	m7G D3	301.0 -> 169.0	3.45	31396147	0.195334	30732030	m7G lab	302.0 -> 170.0	3.45	2239071	0.007928	30732030	m7G lab D3	305.0 -> 173.0	3.46	445180	0.001117	30732030			1	0+	0.00654845	0.757333	0.106142	0+	0.00627401	0.742365	0.0997622	0+	0.000211273	0.0288368	0.0069249		b1	0.0027891	0.693408	0.0724861	6	0.000750619	0.696941
		E1-3i_2-	m7G	298.1 -> 166.0	3.47	191431	0.000407	30338449	m7G D3	301.0 -> 169.0	3.47	16294186	0.08952	30338449	m7G lab	302.0 -> 170.0	3.46	1138542	0.003544	30338449	m7G lab D3	305.0 -> 173.0	3.45	802254	0.002318	30338449			3	2-	0.00314981	0.692803	0.157982	2-	0.00272617	0.708894	0.16581	2-	0.00031783	0.0241818	0.00717549		b1	0.00246069	0.696127	0.0600166
		E1-3i_2+	m7G	298.1 -> 166.0	3.48	618523	0.001802	28777656	m7G D3	301.0 -> 169.0	3.47	30385670	0.203313	28777656	m7G lab	302.0 -> 170.0	3.46	2158741	0.008214	28777656	m7G lab D3	305.0 -> 173.0	3.46	977928	0.003142	28777656			5	2+	0.00705044	0.795475	0.159127	2+	0.005993	0.710073	0.147745	2+	0.000764659	0.0609546	0.00813633		b1	0.00233275	0.67529	0.0505175
		E1-3i_4-	m7G	298.1 -> 166.0	3.48	226141	0.000525	29073557	m7G D3	301.0 -> 169.0	3.47	22182098	0.137067	29073557	m7G lab	302.0 -> 170.0	3.46	1619296	0.005723	29073557	m7G lab D3	305.0 -> 173.0	3.46	2422242	0.009329	29073557			7	4-	0.00298564	0.779492	0.264054	4-	0.00263987	0.757363	0.248892	4-	0.000262667	0.0255814	0.0160782		0-	0.00289693	0.75727	0.110678
		E1-3i_4+	m7G	298.1 -> 166.0	3.48	507800	0.001384	29372094	m7G D3	301.0 -> 169.0	3.47	25394277	0.159522	29372094	m7G lab	302.0 -> 170.0	3.46	1786897	0.00637	29372094	m7G lab D3	305.0 -> 173.0	3.46	1544768	0.005338	29372094				4+	0.00671142	0.773569	0.198055	4+	0.00613531	0.729739	0.188011	4+	0.000562334	0.033519	0.00710602		0-	0.00231145	0.710697	0.103028
		E1-3i_6-	m7G	298.1 -> 166.0	3.48	213120	0.00048	29504416	m7G D3	301.0 -> 169.0	3.47	23794203	0.146607	29504416	m7G lab	302.0 -> 170.0	3.46	1690265	0.005922	29504416	m7G lab D3	305.0 -> 173.0	3.46	4147010	0.017598	29504416			-3	6-	0.0024569	0.750413	0.308248	6-	0.0025374	0.736343	0.28667	6-	7.33968e-05	0.0162417	0.0187068		0-	0.00247233	0.654638	0.0839376
		E1-3i_6+	m7G	298.1 -> 166.0	3.48	366760	0.000893	30440301	m7G D3	301.0 -> 169.0	3.47	17047560	0.094184	30440301	m7G lab	302.0 -> 170.0	3.46	1222027	0.003846	30440301	m7G lab D3	305.0 -> 173.0	3.46	1621051	0.00542	30440301			-1	6+	0.00687876	0.725498	0.20652	6+	0.00614935	0.723608	0.209616	6+	0.00054564	0.0398292	0.0140541		0+	0.00654845	0.757333	0.106142
		E1-4i_b3	m7G	298.1 -> 166.0	3.48	236866	0.00054	29744046	m7G D3	301.0 -> 169.0	3.47	24990582	0.154079	29744046	m7G lab	302.0 -> 170.0	3.46	1757329	0.006148	29744046	m7G lab D3	305.0 -> 173.0	3.46	4074	4e-06	29744046			0	b3	0.00244805	0.698504	0.0217654										0+	0.00623909	0.767735	0.103007
		E1-4i_b1	m7G	298.1 -> 166.0	3.48	229105	0.000545	28566506	m7G D3	301.0 -> 169.0	3.47	24014208	0.15418	28566506	m7G lab	302.0 -> 170.0	3.46	1676711	0.006099	28566506	m7G lab D3	305.0 -> 173.0	3.46	127171	0.000267	28566506			2	b1	0.00246069	0.696127	0.0600166										0+	0.00603449	0.702028	0.0901376
		E1-4i_0-	m7G	298.1 -> 166.0	3.47	210143	0.000457	30284209	m7G D3	301.0 -> 169.0	3.47	23583426	0.140513	30284209	m7G lab	302.0 -> 170.0	3.46	1640707	0.005534	30284209	m7G lab D3	305.0 -> 173.0	3.46	336324	0.000809	30284209			4	0-	0.00231145	0.710697	0.103028										2-	0.00314981	0.692803	0.157982
		E1-4i_0+	m7G	298.1 -> 166.0	3.48	505054	0.001395	29017618	m7G D3	301.0 -> 169.0	3.47	26650458	0.171658	29017618	m7G lab	302.0 -> 170.0	3.46	1846792	0.006728	29017618	m7G lab D3	305.0 -> 173.0	3.46	329708	0.000832	29017618			6	0+	0.00623909	0.767735	0.103007										2-	0.00264445	0.743073	0.175316
		E1-4i_2-	m7G	298.1 -> 166.0	3.48	210673	0.000468	29754453	m7G D3	301.0 -> 169.0	3.47	21939655	0.131505	29754453	m7G lab	302.0 -> 170.0	3.46	1539241	0.005232	29754453	m7G lab D3	305.0 -> 173.0	3.46	1045543	0.003272	29754453				2-	0.00264445	0.743073	0.175316										2-	0.00238426	0.690807	0.164133
		E1-4i_2+	m7G	298.1 -> 166.0	3.48	269226	0.000617	30312767	m7G D3	301.0 -> 169.0	3.47	14740243	0.07935	30312767	m7G lab	302.0 -> 170.0	3.46	1020873	0.003108	30312767	m7G lab D3	305.0 -> 173.0	3.46	518626	0.001366	30312767				2+	0.00526825	0.677529	0.143514										2+	0.00705044	0.795475	0.159127
		E1-4i_4-	m7G	298.1 -> 166.0	3.48	229404	0.000541	28757246	m7G D3	301.0 -> 169.0	3.47	25104185	0.161404	28757246	m7G lab	302.0 -> 170.0	3.46	1770750	0.006464	28757246	m7G lab D3	305.0 -> 173.0	3.46	2434717	0.009513	28757246				4-	0.00258455	0.771083	0.255986										2+	0.00526825	0.677529	0.143514
		E1-4i_4+	m7G	298.1 -> 166.0	3.48	305670	0.000708	30706405	m7G D3	301.0 -> 169.0	3.47	15190128	0.08102	30706405	m7G lab	302.0 -> 170.0	3.46	1075298	0.003259	30706405	m7G lab D3	305.0 -> 173.0	3.46	915045	0.002679	30706405				4+	0.00632202	0.72346	0.183285										2+	0.00566033	0.657216	0.140593
		E1-4i_6-	m7G	298.1 -> 166.0	3.48	182401	0.000372	31164844	m7G D3	301.0 -> 169.0	3.47	19826395	0.109941	31164844	m7G lab	302.0 -> 170.0	3.46	1401054	0.004413	31164844	m7G lab D3	305.0 -> 173.0	3.46	3297719	0.012469	31164844				6-	0.00252091	0.745032	0.289136										4-	0.00298564	0.779492	0.264054
		E1-4i_6+	m7G	298.1 -> 166.0	3.48	367333	0.000917	29835453	m7G D3	301.0 -> 169.0	3.47	20098279	0.117845	29835453	m7G lab	302.0 -> 170.0	3.46	1431651	0.004776	29835453	m7G lab D3	305.0 -> 173.0	3.46	1889248	0.006687	29835453				6+	0.00600271	0.771417	0.228166										4-	0.00258455	0.771083	0.255986
		E1-5i_b3	m7G	298.1 -> 166.0	3.48	237737	0.000531	30261263	m7G D3	301.0 -> 169.0	3.47	27185237	0.167116	30261263	m7G lab	302.0 -> 170.0	3.46	1892883	0.006588	30261263	m7G lab D3	305.0 -> 173.0	3.46	818	1e-06	30261263				b3	0.00220699	0.694582	0.00293926										4-	0.00234942	0.721512	0.226636
		E1-5i_b1	m7G	298.1 -> 166.0	3.48	206061	0.000433	31067369	m7G D3	301.0 -> 169.0	3.47	22019898	0.125346	31067369	m7G lab	302.0 -> 170.0	3.46	1536844	0.004956	31067369	m7G lab D3	305.0 -> 173.0	3.46	99502	0.000179	31067369				b1	0.00233275	0.67529	0.0505175										4+	0.00671142	0.773569	0.198055
		E1-5i_0-	m7G	298.1 -> 166.0	3.48	249934	0.000579	29624188	m7G D3	301.0 -> 169.0	3.47	24787572	0.153311	29624188	m7G lab	302.0 -> 170.0	3.46	1741384	0.00611	29624188	m7G lab D3	305.0 -> 173.0	3.46	343438	0.000852	29624188				0-	0.00247233	0.654638	0.0839376										4+	0.00632202	0.72346	0.183285
		E1-5i_0+	m7G	298.1 -> 166.0	3.48	491290	0.00133	29356219	m7G D3	301.0 -> 169.0	3.47	24750158	0.154727	29356219	m7G lab	302.0 -> 170.0	3.46	1752976	0.006228	29356219	m7G lab D3	305.0 -> 173.0	3.46	297997	0.000725	29356219				0+	0.00603449	0.702028	0.0901376										4+	0.00537249	0.692187	0.182694
		E1-5i_2-	m7G	298.1 -> 166.0	3.48	176606	0.000371	30229993	m7G D3	301.0 -> 169.0	3.47	18877980	0.107492	30229993	m7G lab	302.0 -> 170.0	3.46	1347409	0.004367	30229993	m7G lab D3	305.0 -> 173.0	3.46	824017	0.002405	30229993				2-	0.00238426	0.690807	0.164133										6-	0.0024569	0.750413	0.308248
		E1-5i_2+	m7G	298.1 -> 166.0	3.48	390317	0.00098	30005078	m7G D3	301.0 -> 169.0	3.47	19637200	0.113787	30005078	m7G lab	302.0 -> 170.0	3.46	1391290	0.004582	30005078	m7G lab D3	305.0 -> 173.0	3.46	604900	0.001667	30005078				2+	0.00566033	0.657216	0.140593										6-	0.00252091	0.745032	0.289136
		E1-5i_4-	m7G	298.1 -> 166.0	3.48	189486	0.000411	29784842	m7G D3	301.0 -> 169.0	3.47	21231940	0.126219	29784842	m7G lab	302.0 -> 170.0	3.46	1491377	0.005029	29784842	m7G lab D3	305.0 -> 173.0	3.46	1915819	0.006815	29784842				4-	0.00234942	0.721512	0.226636										6-	0.0026344	0.713585	0.262625
		E1-5i_4+	m7G	298.1 -> 166.0	3.48	325863	0.000734	31798461	m7G D3	301.0 -> 169.0	3.47	17868047	0.094568	31798461	m7G lab	302.0 -> 170.0	3.46	1283304	0.003871	31798461	m7G lab D3	305.0 -> 173.0	3.46	926696	0.002608	31798461				4+	0.00537249	0.692187	0.182694										6+	0.00687876	0.725498	0.20652
		E1-5i_6-	m7G	298.1 -> 166.0	3.48	192093	0.000399	30937149	m7G D3	301.0 -> 169.0	3.47	19406226	0.108078	30937149	m7G lab	302.0 -> 170.0	3.46	1384327	0.004388	30937149	m7G lab D3	305.0 -> 173.0	3.46	2912207	0.010819	30937149				6-	0.0026344	0.713585	0.262625										6+	0.00600271	0.771417	0.228166
		E1-5i_6+	m7G	298.1 -> 166.0	3.49	391390	0.000942	31089917	m7G D3	301.0 -> 169.0	3.48	20384683	0.114042	31089917	m7G lab	302.0 -> 170.0	3.48	1470209	0.004692	31089917	m7G lab D3	305.0 -> 173.0	3.48	1658635	0.005432	31089917				6+	0.00556658	0.673911	0.194161										6+	0.00556658	0.673911	0.194161
																										0.00517791				0.399688
[truncated: 1 more columns]

## Sheet: m1A
	# per tRNA:		unlabeled						labeled (Met)						labeled (Urd / A)						labeled (Urd / A / Met)										number of mods per tRNA				Average				STABWN									Significance
	correction	1	Compound	Transition	RT	Area	calc. Conc.	SILIS	Compound	Transition	RT	Area	calc. Conc.	SILIS	Compound	Transition	RT	Area	calc. Conc.	SILIS	Compound	Transition	RT	Area	calc. Conc.	SILIS					MMS	originals	new		MMS	originals	new		MMS	originals	new							MMS	originals
		E1-3i_b3	m1A	282.1 -> 150.0	2.59	294002	0.003328	39906517	m1A D3	285.0 -> 153.0	2.56	29694699	0.336149	39906517	m1A lab	287.0 -> 155.0	2.55	59833	0.000677	39906517	m1A lab D3	290.0 -> 158.0	2.48	0	0	39906517			ctr	b3	0.0139448	1.40852	0	b3	0.0123962	1.36269	0	b3	0.00114077	0.0352728	0		b3	0.0139448	1.40852	0	0	0.0486187	0.768921
		E1-3i_b1	m1A	282.1 -> 150.0	2.58	277911	0.002898	43328268	m1A D3	285.0 -> 153.0	2.56	26250225	0.27369	43328268	m1A lab	287.0 -> 155.0	2.55	59059	0.000616	43328268	m1A lab D3	290.0 -> 158.0	2.55	449168	0.004683	43328268			stress	b1	0.0141804	1.33921	0.905206	b1	0.0148673	1.33124	0.876198	b1	0.00225409	0.00761234	0.0206604		b3	0.0120136	1.35686	0	2	0.15679	0.611474
		E1-3i_0-	m1A	282.1 -> 150.0	2.59	271117	0.00308	39771369	m1A D3	285.0 -> 153.0	2.57	25960297	0.294874	39771369	m1A lab	287.0 -> 155.0	2.55	54051	0.000614	39771369	m1A lab D3	290.0 -> 158.0	2.57	789738	0.00897	39771369			0	0-	0.0149206	1.42847	1.09217	0-	0.0140164	1.35489	0.958555	0-	0.000800955	0.0647839	0.108793		b3	0.0112303	1.32271	0	4	0.00452254	0.565451
		E1-3i_0+	m1A	282.1 -> 150.0	2.59	401552	0.004336	41838680	m1A D3	285.0 -> 153.0	2.57	32759332	0.353716	41838680	m1A lab	287.0 -> 155.0	2.58	75925	0.00082	41838680	m1A lab D3	290.0 -> 158.0	2.57	965613	0.010426	41838680			1	0+	0.0168112	1.3714	0.99072	0+	0.015985	1.37007	0.974243	0+	0.000586844	0.0215643	0.0198098		b1	0.0141804	1.33921	0.905206	6	0.0502852	0.975853
		E1-3i_2-	m1A	282.1 -> 150.0	2.62	196380	0.00215	41270642	m1A D3	285.0 -> 153.0	2.58	16814386	0.184051	41270642	m1A lab	287.0 -> 155.0	2.58	40513	0.000443	41270642	m1A lab D3	290.0 -> 158.0	2.58	1290893	0.01413	41270642			3	2-	0.016639	1.42439	0.963022	2-	0.0146263	1.42572	1.02314	2-	0.00145046	0.010745	0.0434995		b1	0.0179066	1.32098	0.858665
		E1-3i_2+	m1A	282.1 -> 150.0	2.6	378193	0.004312	39621798	m1A D3	285.0 -> 153.0	2.58	31718623	0.361641	39621798	m1A lab	287.0 -> 155.0	2.58	71624	0.000817	39621798	m1A lab D3	290.0 -> 158.0	2.58	1814086	0.020683	39621798			5	2+	0.016871	1.41494	1.04749	2+	0.0165284	1.40528	1.05627	2+	0.000534297	0.0514184	0.00902468		b1	0.0125149	1.33352	0.864724
		E1-3i_4-	m1A	282.1 -> 150.0	2.6	221389	0.002485	40251885	m1A D3	285.0 -> 153.0	2.58	22833732	0.256264	40251885	m1A lab	287.0 -> 155.0	2.58	61360	0.000689	40251885	m1A lab D3	290.0 -> 158.0	2.58	3381818	0.037954	40251885			7	4-	0.0141321	1.45736	1.07428	4-	0.013343	1.42536	1.07668	4-	0.000561191	0.0226528	0.00181903		0-	0.0149206	1.42847	1.09217
		E1-3i_4+	m1A	282.1 -> 150.0	2.59	317798	0.003572	40196231	m1A D3	285.0 -> 153.0	2.58	25748601	0.289378	40196231	m1A lab	287.0 -> 155.0	2.59	65157	0.000732	40196231	m1A lab D3	290.0 -> 158.0	2.57	2598541	0.029204	40196231				4+	0.0173217	1.40328	1.08355	4+	0.0175805	1.44714	1.12235	4+	0.000877265	0.0437145	0.0353322		0-	0.0129734	1.36538	0.957819
		E1-3i_6-	m1A	282.1 -> 150.0	2.6	238353	0.002669	40336504	m1A D3	285.0 -> 153.0	2.58	24271842	0.271833	40336504	m1A lab	287.0 -> 155.0	2.59	76337	0.000855	40336504	m1A lab D3	290.0 -> 158.0	2.58	5394562	0.060416	40336504				6-	0.0136614	1.39139	1.05825	6-	0.0138357	1.43132	1.06505	6-	0.000494003	0.0375341	0.00559353		0-	0.0141551	1.27083	0.825682
		E1-3i_6+	m1A	282.1 -> 150.0	2.58	224511	0.002466	41130687	m1A D3	285.0 -> 153.0	2.57	17031646	0.187063	41130687	m1A lab	287.0 -> 155.0	2.57	47752	0.000524	41130687	m1A lab D3	290.0 -> 158.0	2.57	2504017	0.027502	41130687				6+	0.0189956	1.44094	1.04792	6+	0.0171731	1.42947	1.09778	6+	0.00163011	0.0719164	0.0424274		0+	0.0168112	1.3714	0.99072
		E1-4i_b3	m1A	282.1 -> 150.0	2.6	240466	0.00265	40986754	m1A D3	285.0 -> 153.0	2.58	27155360	0.299302	40986754	m1A lab	287.0 -> 155.0	2.57	54623	0.000602	40986754	m1A lab D3	290.0 -> 158.0	2.43	0	0	40986754				b3	0.0120136	1.35686	0										0+	0.0156402	1.3958	0.985627
		E1-4i_b1	m1A	282.1 -> 150.0	2.6	343298	0.003966	39101296	m1A D3	285.0 -> 153.0	2.58	25323926	0.292575	39101296	m1A lab	287.0 -> 155.0	2.57	50152	0.000579	39101296	m1A lab D3	290.0 -> 158.0	2.58	330651	0.00382	39101296				b1	0.0179066	1.32098	0.858665										0+	0.0155036	1.34303	0.946383
		E1-4i_0-	m1A	282.1 -> 150.0	2.62	227892	0.002565	40130388	m1A D3	285.0 -> 153.0	2.58	23980613	0.269951	40130388	m1A lab	287.0 -> 155.0	2.59	52894	0.000595	40130388	m1A lab D3	290.0 -> 158.0	2.58	668093	0.007521	40130388				0-	0.0129734	1.36538	0.957819										2-	0.016639	1.42439	0.963022
		E1-4i_0+	m1A	282.1 -> 150.0	2.62	311752	0.003497	40275150	m1A D3	285.0 -> 153.0	2.59	27823712	0.312087	40275150	m1A lab	287.0 -> 155.0	2.59	58689	0.000658	40275150	m1A lab D3	290.0 -> 158.0	2.59	709779	0.007961	40275150				0+	0.0156402	1.3958	0.985627										2-	0.0139625	1.43949	1.04188
		E1-4i_2-	m1A	282.1 -> 150.0	2.62	218534	0.002471	39952105	m1A D3	285.0 -> 153.0	2.58	22530053	0.254753	39952105	m1A lab	287.0 -> 155.0	2.59	59019	0.000667	39952105	m1A lab D3	290.0 -> 158.0	2.58	1719703	0.019445	39952105				2-	0.0139625	1.43949	1.04188										2-	0.0132773	1.41327	1.06451
		E1-4i_2+	m1A	282.1 -> 150.0	2.59	179398	0.001984	40838746	m1A D3	285.0 -> 153.0	2.58	15488135	0.171326	40838746	m1A lab	287.0 -> 155.0	2.58	38576	0.000427	40838746	m1A lab D3	290.0 -> 158.0	2.58	919522	0.010172	40838746				2+	0.0169404	1.46286	1.06868										2+	0.016871	1.41494	1.04749
		E1-4i_4-	m1A	282.1 -> 150.0	2.6	232373	0.002695	38946620	m1A D3	285.0 -> 153.0	2.58	25409937	0.294735	38946620	m1A lab	287.0 -> 155.0	2.58	64448	0.000748	38946620	m1A lab D3	290.0 -> 158.0	2.58	3455920	0.040086	38946620				4-	0.012875	1.40805	1.07868										2+	0.0169404	1.46286	1.06868
		E1-4i_4+	m1A	282.1 -> 150.0	2.62	190369	0.002101	40929016	m1A D3	285.0 -> 153.0	2.58	15288626	0.168746	40929016	m1A lab	287.0 -> 155.0	2.61	37899	0.000418	40929016	m1A lab D3	290.0 -> 158.0	2.58	1475922	0.01629	40929016				4+	0.0187607	1.5068	1.11449										2+	0.0157738	1.33803	1.05264
		E1-4i_6-	m1A	282.1 -> 150.0	2.6	193099	0.002141	40740359	m1A D3	285.0 -> 153.0	2.58	19716752	0.218629	40740359	m1A lab	287.0 -> 155.0	2.59	60663	0.000673	40740359	m1A lab D3	290.0 -> 158.0	2.59	4168982	0.046228	40740359				6-	0.0145088	1.48157	1.07195										4-	0.0141321	1.45736	1.07428
		E1-4i_6+	m1A	282.1 -> 150.0	2.63	230216	0.002671	38942277	m1A D3	285.0 -> 153.0	2.59	19901387	0.230866	38942277	m1A lab	287.0 -> 155.0	2.58	53435	0.00062	38942277	m1A lab D3	290.0 -> 158.0	2.59	2909475	0.033751	38942277				6+	0.0174844	1.51126	1.15161										4-	0.012875	1.40805	1.07868
		E1-5i_b3	m1A	282.1 -> 150.0	2.62	238088	0.002702	39800206	m1A D3	285.0 -> 153.0	2.59	28037999	0.318243	39800206	m1A lab	287.0 -> 155.0	2.58	54003	0.000613	39800206	m1A lab D3	290.0 -> 158.0	2.57	0	0	39800206				b3	0.0112303	1.32271	0										4-	0.0130219	1.41066	1.07708
		E1-5i_b1	m1A	282.1 -> 150.0	2.62	205877	0.002323	40043184	m1A D3	285.0 -> 153.0	2.6	21940678	0.247525	40043184	m1A lab	287.0 -> 155.0	2.59	45114	0.000509	40043184	m1A lab D3	290.0 -> 158.0	2.6	271618	0.003064	40043184				b1	0.0125149	1.33352	0.864724										4+	0.0173217	1.40328	1.08355
		E1-5i_0-	m1A	282.1 -> 150.0	2.62	280710	0.003315	38248695	m1A D3	285.0 -> 153.0	2.6	25198726	0.297618	38248695	m1A lab	287.0 -> 155.0	2.59	53472	0.000632	38248695	m1A lab D3	290.0 -> 158.0	2.59	709634	0.008381	38248695				0-	0.0141551	1.27083	0.825682										4+	0.0187607	1.5068	1.11449
		E1-5i_0+	m1A	282.1 -> 150.0	2.62	286915	0.003417	37928281	m1A D3	285.0 -> 153.0	2.6	24851997	0.296003	37928281	m1A lab	287.0 -> 155.0	2.59	53000	0.000631	37928281	m1A lab D3	290.0 -> 158.0	2.6	639111	0.007612	37928281				0+	0.0155036	1.34303	0.946383										4+	0.0166591	1.43134	1.16902
		E1-5i_2-	m1A	282.1 -> 150.0	2.62	176608	0.002066	38614219	m1A D3	285.0 -> 153.0	2.59	18797289	0.21991	38614219	m1A lab	287.0 -> 155.0	2.58	45577	0.000533	38614219	m1A lab D3	290.0 -> 158.0	2.59	1333294	0.015598	38614219				2-	0.0132773	1.41327	1.06451										6-	0.0136614	1.39139	1.05825
		E1-5i_2+	m1A	282.1 -> 150.0	2.63	227990	0.002731	37707691	m1A D3	285.0 -> 153.0	2.59	19336802	0.23166	37707691	m1A lab	287.0 -> 155.0	2.6	44824	0.000537	37707691	m1A lab D3	290.0 -> 158.0	2.59	1041798	0.012481	37707691				2+	0.0157738	1.33803	1.05264										6-	0.0145088	1.48157	1.07195
		E1-5i_4-	m1A	282.1 -> 150.0	2.63	189857	0.002278	37643683	m1A D3	285.0 -> 153.0	2.59	20563644	0.246777	37643683	m1A lab	287.0 -> 155.0	2.58	56146	0.000674	37643683	m1A lab D3	290.0 -> 158.0	2.59	2698833	0.032388	37643683				4-	0.0130219	1.41066	1.07708										6-	0.0133371	1.421	1.06494
		E1-5i_4+	m1A	282.1 -> 150.0	2.62	202775	0.002276	40240627	m1A D3	285.0 -> 153.0	2.59	17419330	0.195553	40240627	m1A lab	287.0 -> 155.0	2.58	44660	0.000501	40240627	m1A lab D3	290.0 -> 158.0	2.6	1486509	0.016688	40240627				4+	0.0166591	1.43134	1.16902										6+	0.0189956	1.44094	1.04792
		E1-5i_6-	m1A	282.1 -> 150.0	2.62	176112	0.00202	39394801	m1A D3	285.0 -> 153.0	2.59	18768402	0.215222	39394801	m1A lab	287.0 -> 155.0	2.6	55075	0.000632	39394801	m1A lab D3	290.0 -> 158.0	2.59	3825761	0.043871	39394801				6-	0.0133371	1.421	1.06494										6+	0.0174844	1.51126	1.15161
		E1-5i_6+	m1A	282.1 -> 150.0	2.64	223089	0.002545	39605598	m1A D3	285.0 -> 153.0	2.6	19824376	0.226121	39605598	m1A lab	287.0 -> 155.0	2.59	52998	0.000605	39605598	m1A lab D3	290.0 -> 158.0	2.6	2682878	0.030601	39605598				6+	0.0150392	1.33622	1.0938										6+	0.0150392	1.33622	1.0938
																										0.00144466				0.781575
[truncated: 1 more columns]

## Sheet: Cm
	# per tRNA:		unlabeled						labeled (Met)						labeled (Urd / A)						labeled (Urd / A / Met)										number of mods per tRNA				Average				STABWN									Significance
	correction	1	Compound	Transition	RT	Area	calc. Conc.	SILIS	Compound	Transition	RT	Area	calc. Conc.	SILIS	Compound	Transition	RT	Area	calc. Conc.	SILIS	Compound	Transition	RT	Area	calc. Conc.	SILIS					MMS	originals	new		MMS	originals	new		MMS	originals	new							MMS	originals
		E1-3i_b3	Cm	258.1 -> 112.0	3.75	4630	0.001899	559845	Cm D3	261.0 -> 112.0	3.74	472676	0.193827	559845	Cm lab	265.0 -> 114.0	3.85	893	0.000366	559845	Cm lab D3	268.0 -> 114.0	3.81	6	2e-06	559845			ctr	b3	0.0079571	0.812165	0.00473747	b3	0.00697236	0.772867	0.0352473	b3	0.00115105	0.0352372	0.0228854		b3	0.0079571	0.812165	0.00473747	0	0.213699	0.928247
		E1-3i_b1	Cm	258.1 -> 112.0	3.75	5072	0.001813	642217	Cm D3	261.0 -> 112.0	3.74	446144	0.159482	642217	Cm lab	265.0 -> 114.0	3.74	363	0.00013	642217	Cm lab D3	268.0 -> 114.0	3.76	1632	0.000584	642217			stress	b1	0.00887128	0.78037	0.112885	b1	0.00791292	0.760493	0.0618322	b1	0.00172586	0.0244329	0.0402902		b3	0.00760254	0.779757	0.0598549	2	0.868393	0.771029
		E1-3i_0-	Cm	258.1 -> 112.0	3.75	4210	0.001529	631962	Cm D3	261.0 -> 112.0	3.74	478481	0.173817	631962	Cm lab	265.0 -> 114.0	3.85	1627	0.000591	631962	Cm lab D3	268.0 -> 114.0	3.74	2331	0.000847	631962			0	0-	0.00740702	0.842032	0.103129	0-	0.00839232	0.787847	0.0940878	0-	0.00105757	0.0590122	0.0138076		b3	0.00535745	0.72668	0.0411496	4	0.0786346	0.60848
		E1-3i_0+	Cm	258.1 -> 112.0	3.75	6720	0.002102	733964	Cm D3	261.0 -> 112.0	3.74	668288	0.20903	733964	Cm lab	265.0 -> 114.0	3.71	519	0.000162	733964	Cm lab D3	268.0 -> 114.0	3.75	3951	0.001236	733964			1	0+	0.0081497	0.810434	0.11745	0+	0.00685815	0.792386	0.102085	0+	0.00101932	0.0316524	0.0117977		b1	0.00887128	0.78037	0.112885	6	0.893575	0.956612
		E1-3i_2-	Cm	258.1 -> 112.0	3.75	2257	0.000808	641237	Cm D3	261.0 -> 112.0	3.74	293738	0.105162	641237	Cm lab	265.0 -> 114.0	4.28	4999	0.00179	641237	Cm lab D3	268.0 -> 114.0	3.74	8440	0.003022	641237			3	2-	0.00625318	0.813858	0.205963	2-	0.00733866	0.847923	0.192196	2-	0.000799106	0.0335342	0.0143965		b1	0.00937771	0.775031	0.0582184
		E1-3i_2+	Cm	258.1 -> 112.0	3.75	5873	0.001807	746240	Cm D3	261.0 -> 112.0	3.74	749365	0.230533	746240	Cm lab	265.0 -> 114.0	3.67	191	5.9e-05	746240	Cm lab D3	268.0 -> 114.0	3.74	18779	0.005777	746240			5	2+	0.00707	0.901975	0.292577	2+	0.00751066	0.860894	0.251451	2+	0.00112176	0.0484199	0.0336068		b1	0.00548977	0.726077	0.0143932
		E1-3i_4-	Cm	258.1 -> 112.0	3.75	3717	0.001191	716336	Cm D3	261.0 -> 112.0	3.74	538728	0.172652	716336	Cm lab	265.0 -> 114.0	3.81	1268	0.000406	716336	Cm lab D3	268.0 -> 114.0	3.74	38129	0.01222	716336			7	4-	0.00677315	0.981862	0.345883	4-	0.00660429	0.911922	0.305393	4-	0.000324137	0.0497909	0.0290516		0-	0.00740702	0.842032	0.103129
		E1-3i_4+	Cm	258.1 -> 112.0	3.77	5045	0.00158	733077	Cm D3	261.0 -> 112.0	3.74	619252	0.193926	733077	Cm lab	265.0 -> 114.0	3.75	662	0.000207	733077	Cm lab D3	268.0 -> 114.0	3.74	36104	0.011306	733077				4+	0.00766188	0.940404	0.419484	4+	0.00914836	0.932129	0.403783	4+	0.00149722	0.0131203	0.0204849		0-	0.00791052	0.815724	0.104556
		E1-3i_6-	Cm	258.1 -> 112.0	3.75	5152	0.001597	740669	Cm D3	261.0 -> 112.0	3.74	600417	0.1861	740669	Cm lab	265.0 -> 114.0	3.79	952	0.000295	740669	Cm lab D3	268.0 -> 114.0	3.74	75919	0.023531	740669			-3	6-	0.0081743	0.952559	0.412171	6-	0.00782773	0.926007	0.340795	6-	0.000460519	0.0223354	0.0505896		0-	0.00985944	0.705785	0.0745783
		E1-3i_6+	Cm	258.1 -> 112.0	3.74	2722	0.000981	637136	Cm D3	261.0 -> 112.0	3.74	337641	0.121658	637136	Cm lab	265.0 -> 114.0	3.78	589	0.000212	637136	Cm lab D3	268.0 -> 114.0	3.74	30565	0.011013	637136			-1	6+	0.00755663	0.937129	0.419632	6+	0.00791769	0.928412	0.394271	6+	0.000764788	0.0543525	0.0359769		0+	0.0081497	0.810434	0.11745
		E1-4i_b3	Cm	258.1 -> 112.0	3.75	4260	0.001677	583232	Cm D3	261.0 -> 112.0	3.74	436975	0.172002	583232	Cm lab	265.0 -> 114.0	3.79	861	0.000339	583232	Cm lab D3	268.0 -> 114.0	3.76	29	1.1e-05	583232			0	b3	0.00760254	0.779757	0.0598549										0+	0.00676684	0.818837	0.100036
		E1-4i_b1	Cm	258.1 -> 112.0	3.75	5057	0.002077	558844	Cm D3	261.0 -> 112.0	3.74	417861	0.171656	558844	Cm lab	265.0 -> 114.0	3.8	1014	0.000416	558844	Cm lab D3	268.0 -> 114.0	3.76	630	0.000259	558844			2	b1	0.00937771	0.775031	0.0582184										0+	0.0056579	0.747886	0.08877
		E1-4i_0-	Cm	258.1 -> 112.0	3.75	4236	0.001564	621960	Cm D3	261.0 -> 112.0	3.74	436938	0.161278	621960	Cm lab	265.0 -> 114.0	3.71	1093	0.000403	621960	Cm lab D3	268.0 -> 114.0	3.73	2224	0.000821	621960			4	0-	0.00791052	0.815724	0.104556										2-	0.00625318	0.813858	0.205963
		E1-4i_0+	Cm	258.1 -> 112.0	3.75	4899	0.001513	743402	Cm D3	261.0 -> 112.0	3.74	592864	0.183084	743402	Cm lab	265.0 -> 114.0	3.82	1189	0.000367	743402	Cm lab D3	268.0 -> 114.0	3.75	2615	0.000808	743402			6	0+	0.00676684	0.818837	0.100036										2-	0.00815372	0.89353	0.198303
		E1-4i_2-	Cm	258.1 -> 112.0	3.75	4480	0.001443	712518	Cm D3	261.0 -> 112.0	3.74	490793	0.158132	712518	Cm lab	265.0 -> 114.0	3.74	3815	0.001229	712518	Cm lab D3	268.0 -> 114.0	3.74	11486	0.003701	712518				2-	0.00815372	0.89353	0.198303										2-	0.00760908	0.836382	0.172322
		E1-4i_2+	Cm	258.1 -> 112.0	3.75	3321	0.00106	719281	Cm D3	261.0 -> 112.0	3.74	325770	0.103976	719281	Cm lab	265.0 -> 114.0	3.74	621	0.000198	719281	Cm lab D3	268.0 -> 114.0	3.74	7502	0.002394	719281				2+	0.0090508	0.887798	0.251517										2+	0.00707	0.901975	0.292577
		E1-4i_4-	Cm	258.1 -> 112.0	3.75	4786	0.001442	762055	Cm D3	261.0 -> 112.0	3.74	614248	0.185045	762055	Cm lab	265.0 -> 114.0	3.72	331	0.0001	762055	Cm lab D3	268.0 -> 114.0	3.74	35919	0.010821	762055				4-	0.00688894	0.884024	0.291183										2+	0.0090508	0.887798	0.251517
		E1-4i_4+	Cm	258.1 -> 112.0	3.75	3802	0.001254	695948	Cm D3	261.0 -> 112.0	3.74	319931	0.105536	695948	Cm lab	265.0 -> 114.0	3.69	447	0.000148	695948	Cm lab D3	268.0 -> 114.0	3.74	16609	0.005479	695948				4+	0.0111975	0.942374	0.374848										2+	0.00641119	0.792908	0.210258
		E1-4i_6-	Cm	258.1 -> 112.0	3.75	3692	0.0012	706076	Cm D3	261.0 -> 112.0	3.74	420972	0.136874	706076	Cm lab	265.0 -> 114.0	3.76	1983	0.000645	706076	Cm lab D3	268.0 -> 114.0	3.75	41031	0.013341	706076				6-	0.00813198	0.927547	0.309356										4-	0.00677315	0.981862	0.345883
		E1-4i_6+	Cm	258.1 -> 112.0	3.75	4001	0.001372	669530	Cm D3	261.0 -> 112.0	3.74	441157	0.151266	669530	Cm lab	265.0 -> 114.0	3.79	1289	0.000442	669530	Cm lab D3	268.0 -> 114.0	3.75	35880	0.012303	669530				6+	0.00898115	0.990192	0.419789										4-	0.00688894	0.884024	0.291183
		E1-5i_b3	Cm	258.1 -> 112.0	3.77	3294	0.001289	586384	Cm D3	261.0 -> 112.0	3.75	446583	0.174839	586384	Cm lab	265.0 -> 114.0	3.75	84	3.3e-05	586384	Cm lab D3	268.0 -> 114.0	3.73	35	1.4e-05	586384				b3	0.00535745	0.72668	0.0411496										4-	0.00615079	0.86988	0.279113
		E1-5i_b1	Cm	258.1 -> 112.0	3.77	2791	0.001019	628588	Cm D3	261.0 -> 112.0	3.75	369021	0.134773	628588	Cm lab	265.0 -> 114.0	3.74	221	8.1e-05	628588	Cm lab D3	268.0 -> 114.0	3.75	140	5.1e-05	628588				b1	0.00548977	0.726077	0.0143932										4+	0.00766188	0.940404	0.419484
		E1-5i_0-	Cm	258.1 -> 112.0	3.75	6412	0.002309	637411	Cm D3	261.0 -> 112.0	3.75	458928	0.165289	637411	Cm lab	265.0 -> 114.0	3.68	369	0.000133	637411	Cm lab D3	268.0 -> 114.0	3.76	2102	0.000757	637411				0-	0.00985944	0.705785	0.0745783										4+	0.0111975	0.942374	0.374848
		E1-5i_0+	Cm	258.1 -> 112.0	3.77	3726	0.001247	686218	Cm D3	261.0 -> 112.0	3.75	492710	0.164834	686218	Cm lab	265.0 -> 114.0	3.66	140	4.7e-05	686218	Cm lab D3	268.0 -> 114.0	3.75	2134	0.000714	686218				0+	0.0056579	0.747886	0.08877										4+	0.00858573	0.913609	0.417016
		E1-5i_2-	Cm	258.1 -> 112.0	3.77	3428	0.001184	664784	Cm D3	261.0 -> 112.0	3.74	376864	0.130144	664784	Cm lab	265.0 -> 114.0	3.67	615	0.000212	664784	Cm lab D3	268.0 -> 114.0	3.75	7311	0.002525	664784				2-	0.00760908	0.836382	0.172322										6-	0.0081743	0.952559	0.412171
		E1-5i_2+	Cm	258.1 -> 112.0	3.75	3049	0.00111	630615	Cm D3	261.0 -> 112.0	3.74	377096	0.13728	630615	Cm lab	265.0 -> 114.0	3.73	319	0.000116	630615	Cm lab D3	268.0 -> 114.0	3.75	6847	0.002493	630615				2+	0.00641119	0.792908	0.210258										6-	0.00813198	0.927547	0.309356
		E1-5i_4-	Cm	258.1 -> 112.0	3.75	2890	0.001076	616780	Cm D3	261.0 -> 112.0	3.74	408839	0.152174	616780	Cm lab	265.0 -> 114.0	3.71	648	0.000241	616780	Cm lab D3	268.0 -> 114.0	3.75	22548	0.008393	616780				4-	0.00615079	0.86988	0.279113										6-	0.00717692	0.897914	0.300858
		E1-5i_4+	Cm	258.1 -> 112.0	3.77	3441	0.001173	673250	Cm D3	261.0 -> 112.0	3.74	366047	0.124819	673250	Cm lab	265.0 -> 114.0	3.75	1229	0.000419	673250	Cm lab D3	268.0 -> 114.0	3.75	17459	0.005953	673250				4+	0.00858573	0.913609	0.417016										6+	0.00755663	0.937129	0.419632
		E1-5i_6-	Cm	258.1 -> 112.0	3.75	3082	0.001087	650922	Cm D3	261.0 -> 112.0	3.74	385600	0.135996	650922	Cm lab	265.0 -> 114.0	3.76	1419	0.0005	650922	Cm lab D3	268.0 -> 114.0	3.74	35142	0.012394	650922				6-	0.00717692	0.897914	0.300858										6+	0.00898115	0.990192	0.419789
		E1-5i_6+	Cm	258.1 -> 112.0	3.75	3591	0.001221	675276	Cm D3	261.0 -> 112.0	3.75	427042	0.14518	675276	Cm lab	265.0 -> 114.0	3.68	1074	0.000365	675276	Cm lab D3	268.0 -> 114.0	3.75	28259	0.009607	675276				6+	0.00721528	0.857915	0.343392										6+	0.00721528	0.857915	0.343392
																										-0.00198505				0.440948
[truncated: 1 more columns]

## Sheet: Gm
	# per tRNA:		unlabeled						labeled (Met)						labeled (Urd / A)						labeled (Urd / A / Met)										number of mods per tRNA				Average				STABWN									Significance
	correction	1	Compound	Transition	RT	Area	calc. Conc.	SILIS	Compound	Transition	RT	Area	calc. Conc.	SILIS	Compound	Transition	RT	Area	calc. Conc.	SILIS	Compound	Transition	RT	Area	calc. Conc.	SILIS					MMS	originals	new		MMS	originals	new		MMS	originals	new							MMS	originals
		E1-3i_b3	Gm	298.1 -> 152.0	4.85	19183	0.004171	954970	Gm D3	301.0 -> 152.0	4.83	1192024	0.259167	954970	Gm lab	302.0 -> 156.0	4.91	346	7.5e-05	954970	Gm lab D3	305.0 -> 156.0	4.54	0	0	954970			ctr	b3	0.0174771	1.08595	0	b3	0.0163543	0.995184	0	b3	0.00205256	0.066357	0		b3	0.0174771	1.08595	0	0	0.157109	0.692077
		E1-3i_b1	Gm	298.1 -> 152.0	4.85	18673	0.003781	1025340	Gm D3	301.0 -> 152.0	4.83	1073146	0.217308	1025340	Gm lab	302.0 -> 156.0	4.91	499	0.000101	1025340	Gm lab D3	305.0 -> 156.0	4.84	2860	0.000579	1025340			stress	b1	0.018501	1.06332	0.111919	b1	0.0164642	1.02138	0.0897389	b1	0.00192399	0.0296646	0.0156881		b3	0.018111	0.970446	0	2	0.314319	0.989762
		E1-3i_0-	Gm	298.1 -> 152.0	4.84	16778	0.003486	999160	Gm D3	301.0 -> 152.0	4.83	1127949	0.23439	999160	Gm lab	302.0 -> 156.0	4.91	732	0.000152	999160	Gm lab D3	305.0 -> 156.0	4.83	7466	0.001552	999160			0	0-	0.0168874	1.13547	0.188968	0-	0.0168605	1.05547	0.126379	0-	0.00220892	0.0645577	0.0442641		b3	0.0134747	0.929158	0	4	0.420404	0.895759
		E1-3i_0+	Gm	298.1 -> 152.0	4.84	20096	0.003716	1122967	Gm D3	301.0 -> 152.0	4.83	1442565	0.266718	1122967	Gm lab	302.0 -> 156.0	4.91	695	0.000128	1122967	Gm lab D3	305.0 -> 156.0	4.83	8957	0.001656	1122967			1	0+	0.0144074	1.0341	0.15736	0+	0.0139238	1.03526	0.141743	0+	0.000909606	0.018284	0.0112224		b1	0.018501	1.06332	0.111919	6	0.593626	0.723784
		E1-3i_2-	Gm	298.1 -> 152.0	4.85	15343	0.00309	1030858	Gm D3	301.0 -> 152.0	4.83	736928	0.148426	1030858	Gm lab	302.0 -> 156.0	4.87	469	9.4e-05	1030858	Gm lab D3	305.0 -> 156.0	4.83	17379	0.0035	1030858			3	2-	0.0239138	1.14868	0.23854	2-	0.0191574	1.14494	0.265354	2-	0.00337852	0.0189847	0.0203444		b1	0.0170081	0.999505	0.079123
		E1-3i_2+	Gm	298.1 -> 152.0	4.85	17699	0.00337	1090380	Gm D3	301.0 -> 152.0	4.84	1579274	0.300721	1090380	Gm lab	302.0 -> 156.0	4.85	534	0.000102	1090380	Gm lab D3	305.0 -> 156.0	4.83	38654	0.00736	1090380			5	2+	0.0131853	1.17659	0.372748	2+	0.0158553	1.14429	0.323846	2+	0.00225442	0.0644974	0.040144		b1	0.0138833	1.00132	0.0781751
		E1-3i_4-	Gm	298.1 -> 152.0	4.85	15544	0.003075	1049580	Gm D3	301.0 -> 152.0	4.83	1126236	0.222791	1049580	Gm lab	302.0 -> 156.0	4.89	704	0.000139	1049580	Gm lab D3	305.0 -> 156.0	4.83	81877	0.016197	1049580			7	4-	0.0174873	1.267	0.458451	4-	0.0162893	1.19064	0.415787	4-	0.00252314	0.0553626	0.0349461		0-	0.0168874	1.13547	0.188968
		E1-3i_4+	Gm	298.1 -> 152.0	4.85	16964	0.003242	1086405	Gm D3	301.0 -> 152.0	4.84	1279999	0.244626	1086405	Gm lab	302.0 -> 156.0	4.73	243	4.6e-05	1086405	Gm lab D3	305.0 -> 156.0	4.83	63329	0.012103	1086405				4+	0.0157214	1.18626	0.449055	4+	0.018417	1.19738	0.423404	4+	0.00221052	0.0400025	0.0181607		0-	0.0141418	1.05358	0.0941136
		E1-3i_6-	Gm	298.1 -> 152.0	4.85	16615	0.003055	1129304	Gm D3	301.0 -> 152.0	4.83	1236628	0.227359	1129304	Gm lab	302.0 -> 156.0	4.85	1383	0.000254	1129304	Gm lab D3	305.0 -> 156.0	4.83	170146	0.031282	1129304			-3	6-	0.0156371	1.16374	0.547938	6-	0.0175318	1.21419	0.468075	6-	0.00161772	0.0386091	0.057146		0-	0.0195523	0.97737	0.0960553
		E1-3i_6+	Gm	298.1 -> 152.0	4.85	15051	0.002988	1045941	Gm D3	301.0 -> 152.0	4.84	797560	0.158322	1045941	Gm lab	302.0 -> 156.0	4.92	426	8.4e-05	1045941	Gm lab D3	305.0 -> 156.0	4.83	57904	0.011494	1045941			-1	6+	0.0230165	1.21955	0.437959	6+	0.0189277	1.20032	0.419635	6+	0.00300147	0.0343975	0.0193127		0+	0.0144074	1.0341	0.15736
		E1-4i_b3	Gm	298.1 -> 152.0	4.86	19178	0.003995	996724	Gm D3	301.0 -> 152.0	4.83	1027626	0.214065	996724	Gm lab	302.0 -> 156.0	4.6	2047	0.000426	996724	Gm lab D3	305.0 -> 156.0	4.87	0	0	996724			0	b3	0.018111	0.970446	0										0+	0.0147144	1.05822	0.131483
		E1-4i_b1	Gm	298.1 -> 152.0	4.85	18308	0.003767	1009132	Gm D3	301.0 -> 152.0	4.83	1075940	0.221373	1009132	Gm lab	302.0 -> 156.0	4.69	115	2.4e-05	1009132	Gm lab D3	305.0 -> 156.0	4.83	1710	0.000352	1009132			2	b1	0.0170081	0.999505	0.079123										0+	0.0126497	1.01348	0.136387
		E1-4i_0-	Gm	298.1 -> 152.0	4.85	13681	0.002796	1015820	Gm D3	301.0 -> 152.0	4.83	1019130	0.208304	1015820	Gm lab	302.0 -> 156.0	4.67	1583	0.000324	1015820	Gm lab D3	305.0 -> 156.0	4.83	3618	0.000739	1015820			4	0-	0.0141418	1.05358	0.0941136										2-	0.0239138	1.14868	0.23854
		E1-4i_0+	Gm	298.1 -> 152.0	4.85	17520	0.00329	1105820	Gm D3	301.0 -> 152.0	4.83	1260165	0.236607	1105820	Gm lab	302.0 -> 156.0	4.87	232	4.3e-05	1105820	Gm lab D3	305.0 -> 156.0	4.83	5658	0.001062	1105820			6	0+	0.0147144	1.05822	0.131483										2-	0.0163865	1.12004	0.269726
		E1-4i_2-	Gm	298.1 -> 152.0	4.85	15629	0.0029	1119006	Gm D3	301.0 -> 152.0	4.84	1068301	0.198219	1119006	Gm lab	302.0 -> 156.0	4.86	847	0.000157	1119006	Gm lab D3	305.0 -> 156.0	4.84	27133	0.005034	1119006				2-	0.0163865	1.12004	0.269726										2-	0.0171718	1.16609	0.287795
		E1-4i_2+	Gm	298.1 -> 152.0	4.85	11614	0.00219	1100940	Gm D3	301.0 -> 152.0	4.83	746462	0.140776	1100940	Gm lab	302.0 -> 156.0	4.95	399	7.5e-05	1100940	Gm lab D3	305.0 -> 156.0	4.83	13852	0.002612	1100940				2+	0.0186993	1.20201	0.27442										2+	0.0131853	1.17659	0.372748
		E1-4i_4-	Gm	298.1 -> 152.0	4.85	13970	0.002675	1084186	Gm D3	301.0 -> 152.0	4.83	1243285	0.238096	1084186	Gm lab	302.0 -> 156.0	4.85	1080	0.000207	1084186	Gm lab D3	305.0 -> 156.0	4.83	72352	0.013856	1084186				4-	0.0127794	1.13747	0.372852										2+	0.0186993	1.20201	0.27442
		E1-4i_4+	Gm	298.1 -> 152.0	4.86	12241	0.002367	1073517	Gm D3	301.0 -> 152.0	4.83	724360	0.140097	1073517	Gm lab	302.0 -> 156.0	4.84	785	0.000152	1073517	Gm lab D3	305.0 -> 156.0	4.84	30944	0.005985	1073517				4+	0.0211359	1.25098	0.409466										2+	0.0156814	1.05427	0.324369
		E1-4i_6-	Gm	298.1 -> 152.0	4.86	13892	0.002563	1125535	Gm D3	301.0 -> 152.0	4.83	1005938	0.185565	1125535	Gm lab	302.0 -> 156.0	4.8	1631	0.000301	1125535	Gm lab D3	305.0 -> 156.0	4.84	102597	0.018926	1125535				6-	0.0173686	1.25751	0.438863										4-	0.0174873	1.267	0.458451
		E1-4i_6+	Gm	298.1 -> 152.0	4.85	14647	0.00273	1113901	Gm D3	301.0 -> 152.0	4.83	1007579	0.187809	1113901	Gm lab	302.0 -> 156.0	4.9	441	8.2e-05	1113901	Gm lab D3	305.0 -> 156.0	4.84	67297	0.012544	1113901				6+	0.0178707	1.2294	0.428012										4-	0.0127794	1.13747	0.372852
		E1-5i_b3	Gm	298.1 -> 152.0	4.85	16356	0.003242	1047572	Gm D3	301.0 -> 152.0	4.84	1127935	0.223555	1047572	Gm lab	302.0 -> 156.0	4.79	362	7.2e-05	1047572	Gm lab D3	305.0 -> 156.0	4.87	0	0	1047572				b3	0.0134747	0.929158	0										4-	0.018601	1.16747	0.41606
		E1-5i_b1	Gm	298.1 -> 152.0	4.86	13234	0.002577	1066317	Gm D3	301.0 -> 152.0	4.84	954544	0.185863	1066317	Gm lab	302.0 -> 156.0	4.86	550	0.000107	1066317	Gm lab D3	305.0 -> 156.0	4.85	1421	0.000277	1066317				b1	0.0138833	1.00132	0.0781751										4+	0.0157214	1.18626	0.449055
		E1-5i_0-	Gm	298.1 -> 152.0	4.85	22679	0.004579	1028283	Gm D3	301.0 -> 152.0	4.84	1133599	0.228892	1028283	Gm lab	302.0 -> 156.0	4.95	872	0.000176	1028283	Gm lab D3	305.0 -> 156.0	4.83	4829	0.000975	1028283				0-	0.0195523	0.97737	0.0960553										4+	0.0211359	1.25098	0.409466
		E1-5i_0+	Gm	298.1 -> 152.0	4.86	14535	0.002788	1082564	Gm D3	301.0 -> 152.0	4.84	1164646	0.22337	1082564	Gm lab	302.0 -> 156.0	4.67	106	2e-05	1082564	Gm lab D3	305.0 -> 156.0	4.84	5719	0.001097	1082564				0+	0.0126497	1.01348	0.136387										4+	0.0183938	1.15491	0.411692
		E1-5i_2-	Gm	298.1 -> 152.0	4.85	13923	0.002672	1081974	Gm D3	301.0 -> 152.0	4.84	945550	0.181448	1081974	Gm lab	302.0 -> 156.0	4.92	578	0.000111	1081974	Gm lab D3	305.0 -> 156.0	4.84	21975	0.004217	1081974				2-	0.0171718	1.16609	0.287795										6-	0.0156371	1.16374	0.547938
		E1-5i_2+	Gm	298.1 -> 152.0	4.85	13484	0.002715	1031323	Gm D3	301.0 -> 152.0	4.84	906661	0.18253	1031323	Gm lab	302.0 -> 156.0	4.86	553	0.000111	1031323	Gm lab D3	305.0 -> 156.0	4.84	19104	0.003846	1031323				2+	0.0156814	1.05427	0.324369										6-	0.0173686	1.25751	0.438863
		E1-5i_4-	Gm	298.1 -> 152.0	4.85	16132	0.003254	1029266	Gm D3	301.0 -> 152.0	4.84	1012438	0.204233	1029266	Gm lab	302.0 -> 156.0	4.86	591	0.000119	1029266	Gm lab D3	305.0 -> 156.0	4.84	62021	0.012511	1029266				4-	0.018601	1.16747	0.41606										6-	0.0195896	1.22131	0.417424
		E1-5i_4+	Gm	298.1 -> 152.0	4.85	14083	0.002513	1163616	Gm D3	301.0 -> 152.0	4.83	884288	0.157786	1163616	Gm lab	302.0 -> 156.0	4.78	273	4.9e-05	1163616	Gm lab D3	305.0 -> 156.0	4.84	32937	0.005877	1163616				4+	0.0183938	1.15491	0.411692										6+	0.0230165	1.21955	0.437959
		E1-5i_6-	Gm	298.1 -> 152.0	4.85	15606	0.002967	1091981	Gm D3	301.0 -> 152.0	4.84	972855	0.184977	1091981	Gm lab	302.0 -> 156.0	4.85	782	0.000149	1091981	Gm lab D3	305.0 -> 156.0	4.84	90439	0.017196	1091981				6-	0.0195896	1.22131	0.417424										6+	0.0178707	1.2294	0.428012
		E1-5i_6+	Gm	298.1 -> 152.0	4.85	14134	0.00269	1090938	Gm D3	301.0 -> 152.0	4.84	1024316	0.194948	1090938	Gm lab	302.0 -> 156.0	4.85	564	0.000107	1090938	Gm lab D3	305.0 -> 156.0	4.84	57760	0.010993	1090938				6+	0.0158961	1.15201	0.392933										6+	0.0158961	1.15201	0.392933
																										-0.0029509				0.47034
[truncated: 1 more columns]

## Sheet: m5U
	# per tRNA:		unlabeled						labeled (Met)						labeled (Urd / A)						labeled (Urd / A / Met)										number of mods per tRNA				Average				STABWN									Significance
	correction	1	Compound	Transition	RT	Area	calc. Conc.	SILIS	Compound	Transition	RT	Area	calc. Conc.	SILIS	Compound	Transition	RT	Area	calc. Conc.	SILIS	Compound	Transition	RT	Area	calc. Conc.	SILIS					MMS	originals	new		MMS	originals	new		MMS	originals	new							MMS	originals
		E1-3i_b3	m5U	259.1 -> 127.0	4.13	4912	0.003218	648237	m5U D3	262.0 -> 130.0	4.12	144018	0.094345	648237	m5U lab	266.0 -> 129.0	4.18	2302	0.001508	648237	m5U lab D3	269.0 -> 132.0	4.14	5917	0.003876	648237			ctr	b3	0.0134839	0.39532	0	b3	0.0157487	0.385416	0	b3	0.00185083	0.00757714	0		b3	0.0134839	0.39532	0	0	0.916965	0.182202
		E1-3i_b1	m5U	259.1 -> 127.0	4.14	4005	0.002379	714739	m5U D3	262.0 -> 130.0	4.12	122529	0.0728	714739	m5U lab	266.0 -> 129.0	4.14	2841	0.001688	714739	m5U lab D3	269.0 -> 132.0	4.11	14154	0.00841	714739			stress	b1	0.0116408	0.356221	0.946039	b1	0.0140724	0.365996	0.724889	b1	0.00176661	0.0069471	0.171765		b3	0.0157446	0.384008	0	2	0.595355	0.267993
		E1-3i_0-	m5U	259.1 -> 127.0	4.13	4226	0.00278	645622	m5U D3	262.0 -> 130.0	4.12	114418	0.075258	645622	m5U lab	266.0 -> 129.0	4.13	625	0.000411	645622	m5U lab D3	269.0 -> 132.0	4.11	16580	0.010905	645622			0	0-	0.0134673	0.364577	0.853919	0-	0.0150655	0.357605	0.641982	0-	0.00117923	0.00641605	0.151877		b3	0.0180175	0.376921	0	4	0.132831	0.427841
		E1-3i_0+	m5U	259.1 -> 127.0	4.14	5536	0.003333	705338	m5U D3	262.0 -> 130.0	4.12	153639	0.0925	705338	m5U lab	266.0 -> 129.0	4.11	867	0.000522	705338	m5U lab D3	269.0 -> 132.0	4.11	19720	0.011873	705338			1	0+	0.0129224	0.358633	0.789696	0+	0.0147949	0.376456	0.712299	0+	0.00323967	0.0152399	0.0617844		b1	0.0116408	0.356221	0.946039	6	0.625804	0.643817
		E1-3i_2-	m5U	259.1 -> 127.0	4.13	4212	0.002687	665654	m5U D3	262.0 -> 130.0	4.12	75356	0.048074	665654	m5U lab	266.0 -> 129.0	4.13	1254	0.0008	665654	m5U lab D3	269.0 -> 132.0	4.11	20273	0.012933	665654			3	2-	0.0207949	0.372049	0.624178	2-	0.019361	0.372327	0.640706	2-	0.00101529	0.0117983	0.0169639		b1	0.0147912	0.370024	0.701346
		E1-3i_2+	m5U	259.1 -> 127.0	4.12	4187	0.002752	646065	m5U D3	262.0 -> 130.0	4.12	139794	0.091886	646065	m5U lab	266.0 -> 129.0	4.13	841	0.000552	646065	m5U lab D3	269.0 -> 132.0	4.11	28282	0.018589	646065			5	2+	0.0107674	0.35951	0.74448	2+	0.0173994	0.357436	0.72118	2+	0.00470643	0.0113662	0.0251433		b1	0.0157851	0.371742	0.527283
		E1-3i_4-	m5U	259.1 -> 127.0	4.12	3194	0.002091	648576	m5U D3	262.0 -> 130.0	4.12	99667	0.065257	648576	m5U lab	266.0 -> 129.0	4.16	1271	0.000832	648576	m5U lab D3	269.0 -> 132.0	4.11	38359	0.025116	648576			7	4-	0.0118914	0.371113	0.601241	4-	0.0137892	0.363715	0.585087	4-	0.00197076	0.00991693	0.0243747		0-	0.0134673	0.364577	0.853919
		E1-3i_4+	m5U	259.1 -> 127.0	4.12	4768	0.00306	661744	m5U D3	262.0 -> 130.0	4.12	109829	0.07048	661744	m5U lab	266.0 -> 129.0	4.11	2108	0.001353	661744	m5U lab D3	269.0 -> 132.0	4.11	35331	0.022673	661744				4+	0.0148388	0.341778	0.700348	4+	0.0193503	0.353862	0.734447	4+	0.00368262	0.0123104	0.0329851		0-	0.0154518	0.35915	0.505816
		E1-3i_6-	m5U	259.1 -> 127.0	4.12	4235	0.002662	675536	m5U D3	262.0 -> 130.0	4.12	108120	0.067966	675536	m5U lab	266.0 -> 129.0	4.11	993	0.000624	675536	m5U lab D3	269.0 -> 132.0	4.11	57611	0.036216	675536			-3	6-	0.0136255	0.347886	0.569209	6-	0.0175722	0.366166	0.536245	6-	0.00288093	0.0223975	0.0234362		0-	0.0162773	0.34909	0.56621
		E1-3i_6+	m5U	259.1 -> 127.0	4.12	3588	0.002288	665960	m5U D3	262.0 -> 130.0	4.12	72552	0.046264	665960	m5U lab	266.0 -> 129.0	4.14	844	0.000538	665960	m5U lab D3	269.0 -> 132.0	4.11	30513	0.019457	665960			-1	6+	0.0176244	0.356371	0.59761	6+	0.0163142	0.355888	0.64805	6+	0.00175489	0.0186029	0.0359051		0+	0.0129224	0.358633	0.789696
		E1-4i_b3	m5U	259.1 -> 127.0	4.12	5470	0.003473	668808	m5U D3	262.0 -> 130.0	4.12	133407	0.084706	668808	m5U lab	266.0 -> 129.0	4.14	1311	0.000832	668808	m5U lab D3	269.0 -> 132.0	4.12	6735	0.004276	668808			0	b3	0.0157446	0.384008	0										0+	0.0193524	0.395862	0.708719
		E1-4i_b1	m5U	259.1 -> 127.0	4.12	4986	0.003276	646177	m5U D3	262.0 -> 130.0	4.12	124705	0.081954	646177	m5U lab	266.0 -> 129.0	4.11	919	0.000604	646177	m5U lab D3	269.0 -> 132.0	4.12	11483	0.007546	646177			2	b1	0.0147912	0.370024	0.701346										0+	0.0121098	0.374873	0.638483
		E1-4i_0-	m5U	259.1 -> 127.0	4.14	4737	0.003055	658521	m5U D3	262.0 -> 130.0	4.12	110113	0.071008	658521	m5U lab	266.0 -> 129.0	4.26	1875	0.001209	658521	m5U lab D3	269.0 -> 132.0	4.11	12894	0.008315	658521			4	0-	0.0154518	0.35915	0.505816										2-	0.0207949	0.372049	0.624178
		E1-4i_0+	m5U	259.1 -> 127.0	4.14	6710	0.004327	658588	m5U D3	262.0 -> 130.0	4.12	137268	0.088511	658588	m5U lab	266.0 -> 129.0	4.11	948	0.000611	658588	m5U lab D3	269.0 -> 132.0	4.11	15613	0.010067	658588			6	0+	0.0193524	0.395862	0.708719										2-	0.0187089	0.386915	0.633911
		E1-4i_2-	m5U	259.1 -> 127.0	4.12	5043	0.003311	646784	m5U D3	262.0 -> 130.0	4.12	104292	0.068474	646784	m5U lab	266.0 -> 129.0	4.14	1565	0.001027	646784	m5U lab D3	269.0 -> 132.0	4.11	24754	0.016253	646784				2-	0.0187089	0.386915	0.633911										2-	0.0185793	0.358019	0.664029
		E1-4i_2+	m5U	259.1 -> 127.0	4.12	3786	0.002369	678685	m5U D3	262.0 -> 130.0	4.12	69293	0.043357	678685	m5U lab	266.0 -> 129.0	4.15	1737	0.001087	678685	m5U lab D3	269.0 -> 132.0	4.11	17175	0.010746	678685				2+	0.0202277	0.370203	0.686268										2+	0.0107674	0.35951	0.74448
		E1-4i_4-	m5U	259.1 -> 127.0	4.12	5133	0.003455	630800	m5U D3	262.0 -> 130.0	4.12	115149	0.077519	630800	m5U lab	266.0 -> 129.0	4.18	1969	0.001326	630800	m5U lab D3	269.0 -> 132.0	4.11	37131	0.024997	630800				4-	0.0165057	0.370335	0.550638										2+	0.0202277	0.370203	0.686268
		E1-4i_4+	m5U	259.1 -> 127.0	4.14	4218	0.002672	670500	m5U D3	262.0 -> 130.0	4.12	65558	0.041521	670500	m5U lab	266.0 -> 129.0	4.11	2692	0.001705	670500	m5U lab D3	269.0 -> 132.0	4.11	23442	0.014847	670500				4+	0.0238594	0.370758	0.723929										2+	0.0212031	0.342594	0.732792
		E1-4i_6-	m5U	259.1 -> 127.0	4.15	4357	0.002755	671532	m5U D3	262.0 -> 130.0	4.12	92806	0.058688	671532	m5U lab	266.0 -> 129.0	4.14	1683	0.001064	671532	m5U lab D3	269.0 -> 132.0	4.11	41978	0.026545	671532				6-	0.0186697	0.397708	0.516778										4-	0.0118914	0.371113	0.601241
		E1-4i_6+	m5U	259.1 -> 127.0	4.12	4077	0.002671	648159	m5U D3	262.0 -> 130.0	4.12	88235	0.05781	648159	m5U lab	266.0 -> 129.0	4.11	161	0.000106	648159	m5U lab D3	269.0 -> 132.0	4.11	37078	0.024293	648159				6+	0.0174844	0.378426	0.678334										4-	0.0165057	0.370335	0.550638
		E1-5i_b3	m5U	259.1 -> 127.0	4.13	6864	0.004335	672402	m5U D3	262.0 -> 130.0	4.12	143593	0.090687	672402	m5U lab	266.0 -> 129.0	4.18	1338	0.000845	672402	m5U lab D3	269.0 -> 132.0	4.14	6624	0.004183	672402				b3	0.0180175	0.376921	0										4-	0.0129704	0.349698	0.603381
		E1-5i_b1	m5U	259.1 -> 127.0	4.12	4702	0.00293	681616	m5U D3	262.0 -> 130.0	4.12	110755	0.069002	681616	m5U lab	266.0 -> 129.0	4.2	1617	0.001008	681616	m5U lab D3	269.0 -> 132.0	4.12	9623	0.005995	681616				b1	0.0157851	0.371742	0.527283										4+	0.0148388	0.341778	0.700348
		E1-5i_0-	m5U	259.1 -> 127.0	4.13	5965	0.003812	664426	m5U D3	262.0 -> 130.0	4.12	127913	0.081754	664426	m5U lab	266.0 -> 129.0	4.18	1763	0.001127	664426	m5U lab D3	269.0 -> 132.0	4.11	15616	0.009981	664426				0-	0.0162773	0.34909	0.56621										4+	0.0238594	0.370758	0.723929
		E1-5i_0+	m5U	259.1 -> 127.0	4.15	4074	0.002669	648233	m5U D3	262.0 -> 130.0	4.12	126121	0.082622	648233	m5U lab	266.0 -> 129.0	4.26	1692	0.001109	648233	m5U lab D3	269.0 -> 132.0	4.11	14463	0.009475	648233				0+	0.0121098	0.374873	0.638483										4+	0.0193527	0.349051	0.779064
		E1-5i_2-	m5U	259.1 -> 127.0	4.13	4507	0.002891	662005	m5U D3	262.0 -> 130.0	4.12	86845	0.055709	662005	m5U lab	266.0 -> 129.0	4.14	1326	0.000851	662005	m5U lab D3	269.0 -> 132.0	4.11	21792	0.013979	662005				2-	0.0185793	0.358019	0.664029										6-	0.0136255	0.347886	0.569209
		E1-5i_2+	m5U	259.1 -> 127.0	4.13	5539	0.003671	640834	m5U D3	262.0 -> 130.0	4.12	89510	0.059315	640834	m5U lab	266.0 -> 129.0	4.22	1862	0.001234	640834	m5U lab D3	269.0 -> 132.0	4.11	19736	0.013078	640834				2+	0.0212031	0.342594	0.732792										6-	0.0186697	0.397708	0.516778
		E1-5i_4-	m5U	259.1 -> 127.0	4.16	3491	0.002269	653386	m5U D3	262.0 -> 130.0	4.12	94126	0.061175	653386	m5U lab	266.0 -> 129.0	4.11	1777	0.001155	653386	m5U lab D3	269.0 -> 132.0	4.11	34540	0.022449	653386				4-	0.0129704	0.349698	0.603381										6-	0.0204215	0.352904	0.522749
		E1-5i_4+	m5U	259.1 -> 127.0	4.14	4215	0.002644	676918	m5U D3	262.0 -> 130.0	4.12	76017	0.047688	676918	m5U lab	266.0 -> 129.0	4.13	1778	0.001116	676918	m5U lab D3	269.0 -> 132.0	4.11	24351	0.015277	676918				4+	0.0193527	0.349051	0.779064										6+	0.0176244	0.356371	0.59761
		E1-5i_6-	m5U	259.1 -> 127.0	4.14	4951	0.003093	679775	m5U D3	262.0 -> 130.0	4.12	85561	0.05345	679775	m5U lab	266.0 -> 129.0	4.14	1062	0.000664	679775	m5U lab D3	269.0 -> 132.0	4.11	41096	0.025673	679775				6-	0.0204215	0.352904	0.522749										6+	0.0174844	0.378426	0.678334
		E1-5i_6+	m5U	259.1 -> 127.0	4.12	3685	0.002341	668350	m5U D3	262.0 -> 130.0	4.12	88654	0.056329	668350	m5U lab	266.0 -> 129.0	4.11	1397	0.000887	668350	m5U lab D3	269.0 -> 132.0	4.11	36046	0.022903	668350				6+	0.0138337	0.332866	0.668205										6+	0.0138337	0.332866	0.668205
																						Background substraction	b1	8237	0.00489425	0.581956
																							0-	10663	0.00701327	0.643124
																							0+	13803	0.0083105	0.699949
																							2-	14356	0.0091583	0.708134
																							2+	22365	0.0146999	0.790786
																							4-	32442	0.0212418	0.845747
																							4+	29414	0.0188759	0.832527
																							6-	51694	0.0324964	0.897294
																							6+	24596	0.015684	0.806083
																							b1	4748	0.00312013	0.413481
																							0-	6159	0.00397178	0.477664
																							0+	8878	0.00572439	0.568629
																							2-	18019	0.0118309	0.727923
																							2+	10440	0.00653207	0.60786
																							4-	30396	0.0204629	0.818615				1.39134
																							4+	16707	0.0105814	0.712695
																							6-	35243	0.0222861	0.839559
																							6+	30343	0.0198803	0.818356
																							b1	2999	0.00186834	0.311649
																							0-	8992	0.00574726	0.57582
																							0+	7839	0.00513549	0.542004
																							2-	15168	0.00972988	0.696035
																							2+	13112	0.00868863	0.66437
																							4-	27916	0.0181438	0.808222
																							4+	17727	0.0111213	0.727978
																							6-	34472	0.0215349	0.838816
																							6+	29422	0.0186942	0.816235
[truncated: 1 more columns]

[truncated: 5 more sheets: m5C, m1G, m22G, m6A, m2G]
