# Supplementary material for: Cell culture NAIL-MS allows insight into human tRNA and rRNA modification dynamics in vivo
Source: Nat Commun. 2021 Jan 15;12:389. doi: 10.1038/s41467-020-20576-4 (PMC7810713; doi:10.1038/s41467-020-20576-4)
Supplement: Supplementary file 3 — Source Data [file 41467_2020_20576_MOESM3_ESM.zip › FigureS1 - NorthernBlots.xlsx]

## Sheet: Tabelle1
	Figure S1a
	Figure S1b
