# Supplementary material for: Cell culture NAIL-MS allows insight into human tRNA and rRNA modification dynamics in vivo
Source: Nat Commun. 2021 Jan 15;12:389. doi: 10.1038/s41467-020-20576-4 (PMC7810713; doi:10.1038/s41467-020-20576-4)
Supplement: Supplementary file 3 — Source Data [file 41467_2020_20576_MOESM3_ESM.zip › FigureS12 - appearance of new nucleosides.xlsx]

## Sheet: CUGA
																								100
																							part (u) of whole	part (l) of whole
	C	Label_1	Label_2		U	Label_1	Label_2		G	Label_1	Label_2		A	Label_1	Label_2		MITTELWERT	unlabeled	labeled	sum	ratio	normalized				STABWN	unlabeled	labeled
	B4-1t_0a	2.06034	0.00395048		B4-1t_0a	2.05508	0		B4-1t_0a	2.30074	0.000288184		B4-1t_0a	1.37957	5.96303e-05		B4-1t_0a	1.94893	0.00107457	1.95001	1813.68	3.15129	0.999449	0.0551061		B4-1t_0a	0.343374	0.00166389
	B4-1t_0b	1.90248	0.00356781		B4-1t_0b	1.90752	0.00865385		B4-1t_0b	2.06997	0.000190202		B4-1t_0b	1.28754	4.17412e-05	0	B4-1t_0b	1.79188	0.0031134	1.79499	575.537	1	0.998266	0.173449		B4-1t_0b	0.298869	0.00349583
	B4-1t_2	4.07115	0.0792684		B4-1t_2	3.4468	0.205908		B4-1t_2	4.73452	0.0566974		B4-1t_2	2.79819	0.0420692	2	B4-1t_2	3.76267	0.0959857	3.85865	39.2003	0.0681108	0.975125	2.48754		B4-1t_2	0.719314	0.0648322
	B4-1t_4	2.85116	0.236292		B4-1t_4	2.53032	0.4011		B4-1t_4	3.37848	0.200916		B4-1t_4	1.90028	0.140596	4	B4-1t_4	2.66506	0.244726	2.90979	10.89	0.0189214	0.915896	8.41044		B4-1t_4	0.535409	0.0965482
	B4-1t_6	6.16243	0.951041		B4-1t_6	4.56847	1.2469		B4-1t_6	7.41964	0.880778		B4-1t_6	4.27276	0.744592	6	B4-1t_6	5.60582	0.955828	6.56165	5.86489	0.0101903	0.854331	14.5669		B4-1t_6	1.27013	0.183711
	B4-1t_8	4.74246	1.31127		B4-1t_8	3.69525	1.53902		B4-1t_8	5.93344	1.28281		B4-1t_8	3.48596	1.06586	8	B4-1t_8	4.46428	1.29974	5.76402	3.43475	0.00596791	0.774508	22.5492		B4-1t_8	0.972669	0.167611
																								tRNA
																								rRNA

## Sheet: C
	# per tRNA:	17.77	Label_1														injected tRNA [pmol]
			Compound	Transition	RT	Area	calc. Conc.	SILIS									Label_1	Label_2
		B4-1t_0a	C	244.0 -> 112.0	1.856	15154709	36.6122	4608585	C 13C15N	246.0 -> 114.0	1.844	36420	0.0702	4608585		B4-1t_0a	2.06034	0.00395048
		B4-1t_0b	C	244.0 -> 112.0	1.846	14364363	33.8071	4717131	C 13C15N	246.0 -> 114.0	1.844	33769	0.0634	4717131		B4-1t_0b	1.90248	0.00356781
		B4-1t_2	C	244.0 -> 112.0	1.837	25792635	72.3443	4068044	C 13C15N	246.0 -> 114.0	1.844	578708	1.4086	4068044		B4-1t_2	4.07115	0.0792684
		B4-1t_4	C	244.0 -> 112.0	1.854	19025645	50.6652	4230144	C 13C15N	246.0 -> 114.0	1.853	1724655	4.1989	4230144		B4-1t_4	2.85116	0.236292
		B4-1t_6	C	244.0 -> 112.0	1.846	31841495	109.506	3367676	C 13C15N	246.0 -> 114.0	1.844	5256045	16.9	3367676		B4-1t_6	6.16243	0.951041
		B4-1t_8	C	244.0 -> 112.0	1.837	25154894	84.2736	3424615	C 13C15N	246.0 -> 114.0	1.836	7284691	23.3013	3424615		B4-1t_8	4.74246	1.31127
		B4-1r_0a	C	244.0 -> 112.0	1.846	50868334	229.951	2631409	C 13C15N	246.0 -> 114.0	1.836	140963	0.5114	2631409		B4-1r_0a	229.951	0.5114
		B4-1r_0b	C	244.0 -> 112.0	1.854	60215135	264.579	2720939	C 13C15N	246.0 -> 114.0	1.853	161769	0.5698	2720939		B4-1r_0b	264.579	0.5698
		B4-1r_2	C	244.0 -> 112.0	1.846	51157634	225.012	2702348	C 13C15N	246.0 -> 114.0	1.844	1689976	6.5443	2702348		B4-1r_2	225.012	6.5443
		B4-1r_4	C	244.0 -> 112.0	1.846	45685271	196.486	2750178	C 13C15N	246.0 -> 114.0	1.836	4873737	19.2806	2750178		B4-1r_4	196.486	19.2806
		B4-1r_6	C	244.0 -> 112.0	1.846	48240920	226.637	2530659	C 13C15N	246.0 -> 114.0	1.849	8981941	39.6297	2530659		B4-1r_6	226.637	39.6297
		B4-1r_8	C	244.0 -> 112.0	1.837	53662394	289.16	2225817	C 13C15N	246.0 -> 114.0	1.836	15718173	80.9012	2225817		B4-1r_8	289.16	80.9012

## Sheet: U
	# per tRNA:	13	Label_1														injected tRNA [pmol]
			Compound	Transition	RT	Area	calc. Conc.	SILIS									Label_1	Label_2
		B4-1t_0a	U	245.0 -> 113.0	2.417	912002	26.7161	267516	U 13C15N	247.0 -> 115.0	2.424	0	0	267516		B4-1t_0a	2.05508	0
		B4-1t_0b	U	245.0 -> 113.0	2.417	845727	24.7977	268885	U 13C15N	247.0 -> 115.0	2.416	2479	0.1125	268885		B4-1t_0b	1.90752	0.00865385
		B4-1t_2	U	245.0 -> 113.0	2.4	1563072	44.8084	262157	U 13C15N	247.0 -> 115.0	2.407	74328	2.6768	262157		B4-1t_2	3.4468	0.205908
		B4-1t_4	U	245.0 -> 113.0	2.434	1123072	32.8942	263087	U 13C15N	247.0 -> 115.0	2.433	153361	5.2143	263087		B4-1t_4	2.53032	0.4011
		B4-1t_6	U	245.0 -> 113.0	2.417	2068059	59.3901	255790	U 13C15N	247.0 -> 115.0	2.407	508113	16.2097	255790		B4-1t_6	4.56847	1.2469
		B4-1t_8	U	245.0 -> 113.0	2.4	1582347	48.0382	246155	U 13C15N	247.0 -> 115.0	2.399	613903	20.0072	246155		B4-1t_8	3.69525	1.53902
		B4-1r_0a	U	245.0 -> 113.0	2.417	4226634	123.703	236508	U 13C15N	247.0 -> 115.0	2.407	15698	0.6986	236508		B4-1r_0a	123.703	0.6986
		B4-1r_0b	U	245.0 -> 113.0	2.434	4779956	141.893	230606	U 13C15N	247.0 -> 115.0	2.433	18090	0.8155	230606		B4-1r_0b	141.893	0.8155
		B4-1r_2	U	245.0 -> 113.0	2.417	3957467	115.114	239360	U 13C15N	247.0 -> 115.0	2.416	311937	10.9755	239360		B4-1r_2	115.114	10.9755
		B4-1r_4	U	245.0 -> 113.0	2.408	3145836	93.5245	238164	U 13C15N	247.0 -> 115.0	2.407	610618	20.5254	238164		B4-1r_4	93.5245	20.5254
		B4-1r_6	U	245.0 -> 113.0	2.417	3698662	108.781	237817	U 13C15N	247.0 -> 115.0	2.416	1080358	34.8427	237817		B4-1r_6	108.781	34.8427
		B4-1r_8	U	245.0 -> 113.0	2.408	4293042	129.426	228761	U 13C15N	247.0 -> 115.0	2.407	1857646	59.631	228761		B4-1r_8	129.426	59.631

## Sheet: G
	# per tRNA:	17.35	Label_1														injected tRNA [pmol]
			Compound	Transition	RT	Area	calc. Conc.	SILIS									Label_1	Label_2
		B4-1t_0a	G	284.0 -> 152.0	4.134	4379672	39.9179	1281350	G 13C15N	289.0 -> 152.0	4.134	855	0.005	1281350		B4-1t_0a	2.30074	0.000288184
		B4-1t_0b	G	284.0 -> 152.0	4.134	4014800	35.9139	1298704	G 13C15N	289.0 -> 152.0	4.117	586	0.0033	1298704		B4-1t_0b	2.06997	0.000190202
		B4-1t_2	G	284.0 -> 152.0	4.134	8087143	82.144	1191847	G 13C15N	289.0 -> 152.0	4.134	120718	0.9837	1191847		B4-1t_2	4.73452	0.0566974
		B4-1t_4	G	284.0 -> 152.0	4.139	5835016	58.6167	1185014	G 13C15N	289.0 -> 152.0	4.134	399370	3.4859	1185014		B4-1t_4	3.37848	0.200916
		B4-1t_6	G	284.0 -> 152.0	4.126	11104971	128.731	1067952	G 13C15N	289.0 -> 152.0	4.134	1465846	15.2815	1067952		B4-1t_6	7.41964	0.880778
		B4-1t_8	G	284.0 -> 152.0	4.134	9010888	102.945	1071629	G 13C15N	289.0 -> 152.0	4.125	2102541	22.2567	1071629		B4-1t_8	5.93344	1.28281
		B4-1r_0a	G	284.0 -> 152.0	4.136	21627253	294.909	946146	G 13C15N	289.0 -> 152.0	4.125	482	0.0037	946146		B4-1r_0a	294.909	0.0037
		B4-1r_0b	G	284.0 -> 152.0	4.134	22591563	322.407	908058	G 13C15N	289.0 -> 152.0	4.134	396	0.0032	908058		B4-1r_0b	322.407	0.0032
		B4-1r_2	G	284.0 -> 152.0	4.134	20384955	283.861	924745	G 13C15N	289.0 -> 152.0	4.134	413217	4.6907	924745		B4-1r_2	283.861	4.6907
		B4-1r_4	G	284.0 -> 152.0	4.126	18005363	248.886	925501	G 13C15N	289.0 -> 152.0	4.125	1473738	17.867	925501		B4-1r_4	248.886	17.867
		B4-1r_6	G	284.0 -> 152.0	4.134	20507333	297.975	888378	G 13C15N	289.0 -> 152.0	4.134	2979880	39.1352	888378		B4-1r_6	297.975	39.1352
		B4-1r_8	G	284.0 -> 152.0	4.134	23421611	357.54	853300	G 13C15N	289.0 -> 152.0	4.134	5775694	81.9308	853300		B4-1r_8	357.54	81.9308

## Sheet: A
	# per tRNA:	16.77	Label_1														injected tRNA [pmol]
			Compound	Transition	RT	Area	calc. Conc.	SILIS									Label_1	Label_2
		B4-1t_0a	A	268.0 -> 136.0	5.297	39524899	23.1354	13024161	A 13C15N	273.0 -> 136.0	5.288	12509	0.001	13024161		B4-1t_0a	1.37957	5.96303e-05
		B4-1t_0b	A	268.0 -> 136.0	5.297	37531356	21.5921	13069471	A 13C15N	273.0 -> 136.0	5.288	9243	0.0007	13069471		B4-1t_0b	1.28754	4.17412e-05
		B4-1t_2	A	268.0 -> 136.0	5.306	59478716	46.9257	11131226	A 13C15N	273.0 -> 136.0	5.297	2070646	0.7055	11131226		B4-1t_2	2.79819	0.0420692
		B4-1t_4	A	268.0 -> 136.0	5.304	45752806	31.8677	11669220	A 13C15N	273.0 -> 136.0	5.297	5698730	2.3578	11669220		B4-1t_4	1.90028	0.140596
		B4-1t_6	A	268.0 -> 136.0	5.304	69654067	71.6542	9291123	A 13C15N	273.0 -> 136.0	5.304	17216188	12.4868	9291123		B4-1t_6	4.27276	0.744592
		B4-1t_8	A	268.0 -> 136.0	5.297	60135006	58.4596	9439635	A 13C15N	273.0 -> 136.0	5.297	23304683	17.8744	9439635		B4-1t_8	3.48596	1.06586
		B4-1r_0a	A	268.0 -> 136.0	5.306	102760964	130.89	8465000	A 13C15N	273.0 -> 136.0	5.297	4506	0.0005	8465000		B4-1r_0a	130.89	0.0005
		B4-1r_0b	A	268.0 -> 136.0	5.306	107024504	147.317	8020594	A 13C15N	273.0 -> 136.0	5.297	2818	0.0003	8020594		B4-1r_0b	147.317	0.0003
		B4-1r_2	A	268.0 -> 136.0	5.306	99479970	124.627	8522536	A 13C15N	273.0 -> 136.0	5.297	4827358	2.838	8522536		B4-1r_2	124.627	2.838
		B4-1r_4	A	268.0 -> 136.0	5.303	87415442	106.374	8500414	A 13C15N	273.0 -> 136.0	5.297	14130506	10.9021	8500414		B4-1r_4	106.374	10.9021
		B4-1r_6	A	268.0 -> 136.0	5.297	93001428	124.253	7986687	A 13C15N	273.0 -> 136.0	5.3	26384472	25.7249	7986687		B4-1r_6	124.253	25.7249
		B4-1r_8	A	268.0 -> 136.0	5.306	100996750	155.731	7239916	A 13C15N	273.0 -> 136.0	5.298	45913618	58.13	7239916		B4-1r_8	155.731	58.13

## Sheet: m5C
	# per tRNA:	0.92	Label_1						Label_2
			Compound	Transition	RT	Area	calc. Conc.	SILIS	Compound	Transition	RT	Area	calc. Conc.	SILIS
		B4-1t_0a	m5C	258.0 -> 126.0	3.561	43276759	2.8819	7383177	m5C 13C15N	260.0 -> 128.0	3.559	125356	0.0049	7383177
		B4-1t_0b	m5C	258.0 -> 126.0	3.561	43013786	2.6879	7822250	m5C 13C15N	260.0 -> 128.0	3.559	129848	0.0048	7822250
		B4-1t_2	m5C	258.0 -> 126.0	3.561	68765981	5.5147	6473633	m5C 13C15N	260.0 -> 128.0	3.559	1244305	0.0691	6473633
		B4-1t_4	m5C	258.0 -> 126.0	3.561	53301333	4.0669	6632555	m5C 13C15N	260.0 -> 128.0	3.568	3921047	0.2356	6632555
		B4-1t_6	m5C	258.0 -> 126.0	3.561	81438390	8.7577	5018523	m5C 13C15N	260.0 -> 128.0	3.559	11744617	1.0579	5018523
		B4-1t_8	m5C	258.0 -> 126.0	3.561	67846599	6.6761	5361231	m5C 13C15N	260.0 -> 128.0	3.551	16690383	1.4445	5361231
		B4-1r_0a	m5C	258.0 -> 126.0	3.552	4703902	0.1784	10268771	m5C 13C15N	260.0 -> 128.0	3.559	16532	0.0004	10268771
		B4-1r_0b	m5C	258.0 -> 126.0	3.561	5450746	0.2059	10432008	m5C 13C15N	260.0 -> 128.0	3.559	13543	0.0003	10432008
		B4-1r_2	m5C	258.0 -> 126.0	3.552	4587907	0.1671	10632118	m5C 13C15N	260.0 -> 128.0	3.551	75335	0.0019	10632118
		B4-1r_4	m5C	258.0 -> 126.0	3.552	3787175	0.1375	10491202	m5C 13C15N	260.0 -> 128.0	3.551	246793	0.007	10491202
		B4-1r_6	m5C	258.0 -> 126.0	3.552	4772570	0.1765	10519729	m5C 13C15N	260.0 -> 128.0	3.551	592671	0.0181	10519729
		B4-1r_8	m5C	258.0 -> 126.0	3.552	5739297	0.23	9927178	m5C 13C15N	260.0 -> 128.0	3.551	1155686	0.04	9927178
