# Supplementary material for: Cell culture NAIL-MS allows insight into human tRNA and rRNA modification dynamics in vivo
Source: Nat Commun. 2021 Jan 15;12:389. doi: 10.1038/s41467-020-20576-4 (PMC7810713; doi:10.1038/s41467-020-20576-4)
Supplement: Supplementary file 3 — Source Data [file 41467_2020_20576_MOESM3_ESM.zip › FigureS20 - LD50 MMS.xlsx]

## Sheet: Tabelle1
	6h recovery (automated cell count with trypan blue)
	conc. [mM]	cell count	alive cells [%]	alive cells	survival [%]
	0	1.23	0.95	1.1685	1	100
	0.1	1.05	0.89	0.9345	0.799743	79.9743
	0.5	1.05	0.88	0.924	0.790757	79.0757
	0.75	0.79	0.86	0.6794	0.581429	58.1429
	1	1.02	0.85	0.867	0.741977	74.1977
	1.5	1.03	0.84	0.8652	0.740436	74.0436
	2	0.8	0.56	0.448	0.383398	38.3398
	trypsin + 24h recovery (manual cell count average)
	conc. [mM]	cell count 1	cell count 2	Average	survival [%]
	0	117	114	115.5	100
	0.2	108	102	105	90.9091
	0.5	87	84	85.5	74.026
	0.7	66	73	69.5	60.1732
	0.9	58	47	52.5	45.4545
	1.1	42	44	43	37.2294
	1.3	26	22	25.3333	21.9336
	1.5	10	6	7.85714	6.80272
	1.3	28
	1.5	9	6	5	8	11
